# Supplementary material for: MC03g0810, an Important Candidate Gene Controlling Black Seed Coat Color in Bitter Gourd (Momordica spp.)
Source: Front Plant Sci. 2022 Apr 27;13:875631. doi: 10.3389/fpls.2022.875631 (PMC9094142; doi:10.3389/fpls.2022.875631)
Supplement: Supplementary file 2 [file Table_2.xls]

## Sheet: Table S1
Table S1 Variations of MC03g0810 in 93 bitter gourd materials
Sample ID	Sample name	Generation	Taxon	Origin	Seed companies	Seed coat color	SNP_0810:670	SNP_0810:822	SNP_0810:887	SNP_0810:931
1	FOLI112	inbred line	charantia	Foshan,China	-	Yellow	C	G	C	G
2	S156	inbred line	charantia	Shantou,China	-	Yellow	C	G	C	G
3	THMC170	inbred line	macroloba	Taiwan, China	-	Black	T	T	T	A
4	8-201	inbred line	charantia	Shantou,China	-	Black	T	T	T	A
5	S012	inbred line	charantia	West Bengal,India	-	Yellow	C	G	C	G
6	S014	inbred line	charantia	Uttar Pradesh, India	-	Yellow	C	G	C	G
7	S015	inbred line	charantia	India	-	Yellow	C	G	C	G
8	S017	inbred line	charantia	Sri Lanka	-	Yellow	C	G	C	G
9	S019	inbred line	charantia	West Bengal, India	-	Yellow	C	G	C	G
10	S020	inbred line	charantia	Tamil Nadu, India	-	Yellow	C	G	C	G
11	S029	inbred line	charantia	Pangasinan province, Philippines	-	Yellow	C	G	C	G
12	S032	inbred line	charantia	Iloilo province, Philippines	-	Yellow	C	G	C	G
13	S034	inbred line	charantia	Iloilo province, Philippines	-	Yellow	C	G	C	G
14	S043	inbred line	charantia	Khumaltar, Nepal	-	Yellow	C	G	C	G
15	S050	inbred line	muricata	Chittagong, Bangladesh	-	Yellow	C	G	C	G
16	S053	inbred line	charantia	Chittagong, Bangladesh	-	Yellow	C	G	C	G
17	S054	inbred line	charantia	Dhaka, Bangladesh	-	Yellow	C	G	C	G
18	S057	inbred line	muricata	Pabna, Bangladesh	-	Yellow	C	G	C	G
19	S058	inbred line	charantia	Khagrachari, Bangladesh	-	Yellow	C	G	C	G
20	S060	inbred line	charantia	Vietnam	-	Yellow	C	G	C	G
21	S061	inbred line	charantia	Vietnam	-	Yellow	C	G	C	G
22	S086	inbred line	muricata	Thailand	-	Yellow	C	G	C	G
23	S089	inbred line	charantia	Semfote, Cambodia	-	Yellow	C	G	C	G
24	S092	inbred line	charantia	Phnom Penh, Cambodia	-	Yellow	C	G	C	G
25	S093	inbred line	charantia	Indonesia	-	Yellow	C	G	C	G
26	S103	inbred line	charantia	Sri Lanka	-	Yellow	C	G	C	G
27	S118	inbred line	charantia	Hunan,China	-	Yellow	C	G	C	G
28	S120	inbred line	charantia	Hainan,China	-	Yellow	C	G	C	G
29	S128	inbred line	charantia	Huizhou,China	-	Yellow	C	G	C	G
30	S129	inbred line	charantia	Hainan,China	-	Yellow	C	G	C	G
31	S131	inbred line	charantia	Guangdong,China	-	Yellow	C	G	C	G
32	S132	inbred line	charantia	Foshan,China	-	Yellow	C	G	C	G
33	S134	inbred line	charantia	Foshan,China	-	Yellow	C	G	C	G
34	S137	inbred line	charantia	Fujian,China	-	Yellow	C	G	C	G
35	S138	inbred line	charantia	Guangdong,China	-	Yellow	C	G	C	G
36	S140	inbred line	charantia	Guangdong,China	-	Yellow	C	G	C	G
37	S141	inbred line	charantia	Fujian,China	-	Yellow	C	G	C	G
38	S143	inbred line	charantia	Fujian,China	-	Yellow	C	G	C	G
39	S144	inbred line	charantia	Huizhou,China	-	Yellow	C	G	C	G
40	S155	inbred line	charantia	Huizhou,China	-	Yellow	C	G	C	G
41	S146	inbred line	charantia	Fujian,China	-	Yellow	C	G	C	G
42	S148	inbred line	charantia	Fujian,China	-	Yellow	C	G	C	G
43	S151	inbred line	charantia	Guangdong,China	-	Yellow	C	G	C	G
44	S152	inbred line	charantia	Guangdong,China	-	Yellow	C	G	C	G
45	S157	inbred line	charantia	Foshan,China	-	Yellow	C	G	C	G
46	S158	inbred line	charantia	Guangdong,China	-	Yellow	C	G	C	G
47	S163	inbred line	charantia	Guangdong,China	-	Yellow	C	G	C	G
48	S166	inbred line	charantia	Jiangmen,China	-	Yellow	C	G	C	G
49	S167	inbred line	charantia	Fujian,China	-	Yellow	C	G	C	G
50	S169	inbred line	charantia	Quanzhou,China	-	Yellow	C	G	C	G
51	S170	inbred line	charantia	Duan,China	-	Yellow	C	G	C	G
52	S171	inbred line	charantia	Hunan,China	-	Yellow	C	G	C	G
53	S172	inbred line	charantia	DaXin,China	-	Yellow	C	G	C	G
54	S174	inbred line	charantia	JingZhou,China	-	Yellow	C	G	C	G
55	S186	inbred line	muricata	Quang Binh,Vietnam	-	Yellow	C	G	C	G
56	S188	inbred line	muricata	Hochi Minh city area,Vietnam	-	Yellow	C	G	C	G
57	S135	inbred line	charantia	Hainan,China	-	Black	T	T	T	A
58	S139	inbred line	charantia	Guangdong,China	-	Black	T	T	T	A
59	S142	inbred line	charantia	Hainan,China	-	Black	T	T	T	A
60	S150	inbred line	charantia	Shantou,China	-	Black	T	T	T	A
61	S173	inbred line	macroloba	ShanTou,China	-	Black	T	T	T	A
62	S190	inbred line	muricata	Ilocos, Nagsanga,Philippines	-	Black	T	T	T	A
63	Zhenzhu Youhe 603	F1	charantia	-	Guangzhou Shang He	Black	C/T	G/T	C/T	G/A
64	Huayi Culiu Darou NO.1	F1	charantia	-	Guangzhou Hua Yi	Black	C/T	G/T	C/T	G/A
65	Huayi Culiu Darou NO.4	F1	charantia	-	Guangzhou Hua Yi	Black	C/T	G/T	C/T	G/A
66	Nanhai NO.2	F1	charantia	-	Guangzhou Yang Xing	Black	C/T	G/T	C/T	G/A
67	Boyoute803	F1	charantia	-	Guangzhou Bo You Te	Black	C/T	G/T	C/T	G/A
68	Boyoute804	F1	charantia	-	Guangzhou Bo You Te	Black	C/T	G/T	C/T	G/A
69	Baodao NO.1	F1	charantia	-	Guangzhou Ya Shu	Black	C/T	G/T	C/T	G/A
70	Lvfu	F1	charantia	-	Guangzhou Yang Xing	Black	T	T	T	A
71	Xianggui NO.3 (Xianggui)	F1	charantia	-	Jieyang Nong You	Black	T	T	T	A
72	Jili NO.2	F1	charantia	-	Jieyang Nong You	Black	C/T	G/T	C/T	G/A
73	Lvhe NO.3	F1	charantia	-	Jieyang Nong You	Black	C/T	G/T	C/T	G/A
74	Lianbang	F1	charantia	-	Guangzhou Hua Ye	Black	C/T	G/T	C/T	G/A
75	Chuangyou	F1	charantia	-	Guangzhou Hua Ye	Black	C/T	G/T	C/T	G/A
76	Damanguan	F1	charantia	-	Guangzhou Wei Sheng	Black	C/T	G/T	C/T	G/A
77	Jiaqing 226 Heizi (Jiaqing 226)	F1	charantia	-	Guangzhou Jia Qing	Black	T	T	T	A
78	Meiguan NO.3	F1	charantia	-	Guangzhou Jia Qing	Black	C/T	G/T	C/T	G/A
79	Nanxing Bicui 203	F1	charantia	-	Guangzhou Hong Ye	Black	C/T	G/T	C/T	G/A
80	Huadaye Heizi	F1	charantia	-	Guangzhou Bai Shun	Black	C/T	G/T	C/T	G/A
81	Weixiu	F1	charantia	-	Guangdong Modern Jin Sui	Black	C/T	G/T	C/T	G/A
82	Qingxiu	F1	charantia	-	Guangdong Modern Jin Sui	Black	T	T	T	A
83	Dexiu	F1	charantia	-	Guangdong Modern Jin Sui	Black	C/T	G/T	C/T	G/A
84	Huayingxiong 999	F1	charantia	-	Guangdong He Li Nong	Black	C/T	G/T	C/T	G/A
85	Funong Zhenzhu NO.1 (Funong)	F1	charantia	-	Guangzhou Yuexiu Zhangshuijiang Seed Store	Black	T	T	T	A
86	Changjiang Youlv NO.1 (Changjian)	F1	charantia	-	Guangzhou Shuang Shou	Black	T	T	T	A
87	Youxiu NO.3 (Youxiu)	F1	charantia	-	Guangzhou Guang Nan	Black	T	T	T	A
88	Taiyou 126	F1	charantia	-	Guangzhou Jia Qing	Black	C/T	G/T	C/T	G/A
89	Zaofeng	F1	charantia	-	Beijing Shi Nong	Black	C/T	G/T	C/T	G/A
90	Meibao NO.2	F1	charantia	-	Guangzhou Baiyun Yi Min	Black	C/T	G/T	C/T	G/A
91	YM Yuxia NO.3	F1	charantia	-	Guangzhou Baiyun Yi Min	Black	C/T	G/T	C/T	G/A
92	Zhenzhu NO.4	F1	charantia	-	Guangzhou Lu Shi	Black	C/T	G/T	C/T	G/A
93	Yuanda NO.74	F1	charantia	-	Guangzhou Caiyuan Seed Store	Black	C/T	G/T	C/T	G/A

## Sheet: Table S2
Table S2 Primer information used in this study
	Name	sequence	Chr.	Position
Primers for mapping	SC_1F	GCTTGTCGAGGCAATGATGT	MC03	13315795
	SC_1R	TGCAGGAATCTAAGTTGAAAGGA	MC03	13315963
	SC_2F	ACTCAAGTTAAGGTGCCCGA	MC03	13939231
	SC_2R	CCAAAGAACAATGGCCTCGT	MC03	13939417
	SC_3F	GTGCTTTCTACTAACCCCAT	MC03	14162993
	SC_3R	AATTTCCTAAGTTTGCGTGC	MC03	14163145
	SC_4F	ACCCATGTTAATGGCTTGTTC	MC03	14452363
	SC_4R	GAGGCGAGAGTTGAAAGTGG	MC03	14452573
	SC_5F	TGAAAACTAGAACTCAGCCCAA	MC03	14627887
	SC_5R	CGGCCATTGAGATTTGATTT	MC03	14627986
	SC_6F	GCGAACACCAGATCCAATTT	MC03	14741470
	SC_6R	TCGCTCGCACTACACTTTCT	MC03	14741670
	SC_7F	AACTCGTGCTCCGAGGTCTA	MC03	14755455
	SC_7R	TTGCGTGGGATCTCTTTTCT	MC03	14755840
	SC_8F	ATGCACTTCGTCGCATTAAA	MC03	14768606
	SC_8R	AAGGCCCGAATCAGAAACTT	MC03	14768956
	SC_9F	TCTGGGGAGAGGAGAGATGA	MC03	14771311
	SC_9R	GATGTAGCCGTGGAGTGAGG	MC03	14771499
	SC_10F	TCACACCAGACCAACAAAAA	MC03	14776371
	SC_10R	TGAGTTGGGTTGATCGATTT	MC03	14776528
	SC_11F	TTGGCGGAGTAAAATCAGAGA	MC03	14786024
	SC_11R	TCTCCAACCATCCTATTGGG	MC03	14786388
	SC_12F	TAGGCTCGCTTTGACTTGCT	MC03	14798136
	SC_12R	TTTCCTCCATCACTATCCCG	MC03	14798268
	SC_13F	ATCTGGGCTCACACCACTCT	MC03	14807092
	SC_13R	TGCTTCTCTCCAACCAGGAC	MC03	14807358
	SC_14F	ATATGAGGTAGACGGCACGG	MC03	14820313
	SC_14R	TGTTCGAATTACCTTTCGGC	MC03	14820431
	SC_15F	GCAGCGTTAACAACCACCTT	MC03	14827559
	SC_15R	TTCCAAGGATTTTTGGTTCG	MC03	14827810
	SC_16F	GTGGCCTTTATTGCAAACTTCA	MC03	14859091
	SC_16R	TAGAGTAGTGGGGCGTTTCC	MC03	14859198
	SC_17F	TGCAGAGAGAGAAAATGTGTGA	MC03	14918382
	SC_17R	TGGGTGAGTTGAAATTCGAATCC	MC03	14918540
	SC_18F	AAGCTTGTGGGTGCAAATCC	MC03	15231612
	SC_18R	GCCAGTCTTGCAACTTGTCT	MC03	15231781
Primer for Mc03g0810 amplification	MC03g0810_cds_1F	TCCAAAATTAGGTTGCGTCGG	MC03	14763234
	MC03g0810_cds_1R	AAGGAGAGAGCAGGATTCCC	MC03	14764992
	MC03g0810_ cds_2F	TCATATTTCCAACTGCGCCA	MC03	14764886
	MC03g0810_ cds_2R	TCAGTAGCGTGATGTTGAATCT	MC03	14766799
	MC03g0810_ cds_3F	ATGAAAGGCTTGCCCGACGA	MC03	14763628
	MC03g0810_ cds_3R	CAAATTCGATGTTGATCCCAGC	MC03	14766533
Primers of qRT-PCR	MC-actin-F	GTATGTTGCCATCCAGGCCG	MC01	13375290
	MC-actin-R	ATGTCACGGACAATTTCCCGTTC	MC01	13375617
	MC03g0810_qPCR_F	TCATGGGAGAGCTGATTGGG	MC03	14763800
	MC03g0810_qPCR_R	TCTGCCGATACATAACCCGA	MC03	14764036

## Sheet: Table S3
Table S3 The statistics table of base information before and after filtration
Sample	Before Filter						After Filter
	Raw Data(bp)	Raw Reads Number	Q20(%)	Q30(%)	GC(%)	depth (x)	Clean Data(bp)	Clean Reads Number	Q20(%)	Q30(%)	GC(%)	depth (x)
FOLI112	15087108300 (100.00%)	100580722	14199013985 (94.11%)	13054992594 (86.53%)	5603382497 (37.14%)	50.29	14945708474 (100.00%)	99699414	14099343028 (94.34%)	12972664770 (86.8%)	5527148434 (36.98%)	49.82
THMC170	28425671700 (100.00%)	189504478	26591725807 (93.55%)	24554902881 (86.38%)	11153247772 (39.24%)	94.75	26487892705 (100.00%)	176841610	25186684365 (95.09%)	23358799259 (88.19%)	9679930698 (36.54%)	88.29
Black_pool	16367688300 (100.00%)	109117922	15666211062 (95.71%)	14641907261 (89.46%)	6082716800 (37.16%)	54.56	16204748820 (100.00%)	108176268	15547779033 (95.95%)	14540985571 (89.73%)	5989165798 (36.96%)	54.02
Yellow_pool	15375018600 (100.00%)	102500124	14500715888 (94.31%)	13448742777 (87.47%)	5963285474 (38.78%)	51.25	14595939092 (100.00%)	97440424	13923790972 (95.39%)	12952019484 (88.74%)	5383511023 (36.88%)	48.65
Total	75255486900	501703246	-	-	-	250.85	72234289091	482157716	-	-	-	240.78
Average	18813871725	1.25426e+08	0.9442	0.8746	0.3808	62.71	1.80586e+10	120539429	0.9519	0.8837	0.3684	60.2

## Sheet: Table S4
Table S4 The statistics of SNP information in whole genome
Sample	Downstream	Exonic	Exonic;Splicing	Intergenic	Intronic	Splicing	Upstream	Upstream;Downstream	UTR3	UTR5	UTR5;UTR3	Total
FOLI112	697	566	0	14474	1337	3	727	108	59	46	3	18020
THMC170	176847	121121	6	1663265	379912	434	208899	32041	37587	22732	495	2643339
Black_pool	185194	129622	7	1694784	401868	455	217717	33780	40562	24234	543	2728766
Yellow_pool	184667	129085	7	1707969	401825	463	216711	33095	40223	23926	517	2738488

## Sheet: Table S5
Table S5 SNP-index of offspring pools in 95% confidence interval
Chr	Loci	Black pool SNP-index	Yellow_pool SNP-index	Δ(SNP-index)
MC03	11600001	0.4706	0.7568	0.2862
MC03	11600133	0.2941	0.6341	0.34
MC03	11600169	0.5556	0.8462	0.2906
MC03	11600251	0.4324	0.5294	0.097
MC03	11600585	0.6296	0.8864	0.2568
MC03	11600992	0.6429	0.6667	0.0238
MC03	11600994	0.6341	0.6667	0.0326
MC03	11601624	0.4038	0.7368	0.333
MC03	11602202	0.5	0.6531	0.1531
MC03	11602253	0.5208	0.6667	0.1459
MC03	11602289	0.641	0.9655	0.3245
MC03	11602448	0.5366	0.6757	0.1391
MC03	11602477	0.5385	0.6977	0.1592
MC03	11602820	0.6667	0.8	0.1333
MC03	11603193	0.5806	0.6667	0.0861
MC03	11603199	0.5938	0.68	0.0862
MC03	11603444	0.561	0.7241	0.1631
MC03	11603565	0.4651	0.5862	0.1211
MC03	11603576	0.5	0.5172	0.0172
MC03	11603589	0.5405	0.4783	-0.0622
MC03	11603676	0.5333	0.72	0.1867
MC03	11603687	0.3793	0.4231	0.0438
MC03	11603737	0.3	0.5333	0.2333
MC03	11603984	0.2	0.6364	0.4364
MC03	11604070	0.5882	0.75	0.1618
MC03	11604076	0.6316	0.7647	0.1331
MC03	11604146	0.6818	0.8	0.1182
MC03	11604330	0.5135	0.5556	0.0421
MC03	11604427	0.6154	0.8667	0.2513
MC03	11604440	0.6071	0.871	0.2639
MC03	11604448	0.6296	0.8333	0.2037
MC03	11604473	0.6774	0.84	0.1626
MC03	11604534	0.7143	0.8696	0.1553
MC03	11604549	0.5926	0.5	-0.0926
MC03	11604575	0.7241	1	0.2759
MC03	11604577	0.7241	1	0.2759
MC03	11604609	0.7692	1	0.2308
MC03	11604611	0.7917	1	0.2083
MC03	11605088	0.4444	0.8571	0.4127
MC03	11605180	0.5882	0.3	-0.2882
MC03	11605192	0.5556	0.3636	-0.192
MC03	11605224	0.75	0.9286	0.1786
MC03	11605231	0.7333	0.8824	0.1491
MC03	11605280	0.7143	0.9091	0.1948
MC03	11605314	0.5517	0.5217	-0.03
MC03	11605340	0.75	0.8889	0.1389
MC03	11605341	0.5	0.5556	0.0556
MC03	11605409	0.6429	0.8	0.1571
MC03	11605432	0.4211	0.5833	0.1622
MC03	11605454	0.4103	0.6053	0.195
MC03	11605499	0.625	0.875	0.25
MC03	11605542	0.5833	0.8056	0.2223
MC03	11605564	0.4706	0.6129	0.1423
MC03	11605608	0.8158	0.8571	0.0413
MC03	11605663	0.75	0.7586	0.0086
MC03	11605671	0.9459	0.9231	-0.0228
MC03	11605736	0.8788	0.9583	0.0795
MC03	11605747	0.7143	0.84	0.1257
MC03	11605766	0.7879	0.9375	0.1496
MC03	11605773	0.6562	0.7742	0.118
MC03	11606328	0.6286	0.5185	-0.1101
MC03	11606384	0.7353	0.8065	0.0712
MC03	11606479	0.4	0.7368	0.3368
MC03	11606504	0.6585	0.9429	0.2844
MC03	11606713	0.4706	0.6774	0.2068
MC03	11607105	0.72	0.8	0.08
MC03	11607116	0.5	0.6087	0.1087
MC03	11607131	0.4516	0.6087	0.1571
MC03	11607158	0.6	0.7083	0.1083
MC03	11607326	0.5833	0.8148	0.2315
MC03	11607328	0.4643	0.7917	0.3274
MC03	11607394	0.4054	0.64	0.2346
MC03	11607437	0.3333	0.5556	0.2223
MC03	11607507	0.5926	0.7931	0.2005
MC03	11607597	0.5714	0.75	0.1786
MC03	11607603	0.5581	0.7619	0.2038
MC03	11607674	0.5455	0.619	0.0735
MC03	11607679	0.5882	0.619	0.0308
MC03	11607778	0.72	0.8824	0.1624
MC03	11611604	0.3784	0.5	0.1216
MC03	11611626	0.4118	0.4737	0.0619
MC03	11612126	0.4211	0.4231	0.002
MC03	11612129	0.4103	0.4231	0.0128
MC03	11612161	0.3636	0.4828	0.1192
MC03	11612369	0.3889	0.5172	0.1283
MC03	11612427	0.3913	0.4444	0.0531
MC03	11612621	0.451	0.5484	0.0974
MC03	11612901	0.7069	0.84	0.1331
MC03	11612997	0.5217	0.6667	0.145
MC03	11613046	0.4286	0.6429	0.2143
MC03	11613364	0.5192	0.6552	0.136
MC03	11613369	0.5098	0.6452	0.1354
MC03	11613480	0.6346	0.9	0.2654
MC03	11613829	0.5122	0.6667	0.1545
MC03	11613865	0.4857	0.5833	0.0976
MC03	11613895	0.5429	0.6154	0.0725
MC03	11613926	0.5	0.6957	0.1957
MC03	11614005	0.5122	0.6	0.0878
MC03	11614090	0.6667	0.907	0.2403
MC03	11614253	0.3871	0.6667	0.2796
MC03	11614398	0.5143	0.7917	0.2774
MC03	11614589	0.2895	0.6071	0.3176
MC03	11614597	0.3243	0.5926	0.2683
MC03	11614684	0.5152	0.5455	0.0303
MC03	11614701	0.5161	0.55	0.0339
MC03	11614795	0.4688	0.7778	0.309
MC03	11614833	0.3125	0.7143	0.4018
MC03	11614887	0.5	0.75	0.25
MC03	11614896	0.5	0.6923	0.1923
MC03	11615083	0.5455	0.5909	0.0454
MC03	11615297	0.6923	0.8333	0.141
MC03	11615347	0.5517	0.6667	0.115
MC03	11615395	0.4615	0.5806	0.1191
MC03	11615727	0.4474	0.5161	0.0687
MC03	11615823	0.5526	0.9231	0.3705
MC03	11615884	0.6429	0.8929	0.25
MC03	11616023	0.6364	0.95	0.3136
MC03	11616137	0.5625	0.9048	0.3423
MC03	11616306	0.5405	0.7778	0.2373
MC03	11616709	0.6	0.76	0.16
MC03	11616712	0.8	0.96	0.16
MC03	11616828	0.9286	0.7059	-0.2227
MC03	11616956	0.6154	0.8	0.1846
MC03	11616968	0.75	0.9333	0.1833
MC03	11617025	0.7037	0.85	0.1463
MC03	11617026	0.6296	0.5909	-0.0387
MC03	11617067	0.76	0.5909	-0.1691
MC03	11617108	0.7917	0.5926	-0.1991
MC03	11617126	0.8095	0.8966	0.0871
MC03	11617130	0.7368	0.6429	-0.0939
MC03	11617149	0.7273	0.6429	-0.0844
MC03	11617215	0.4583	0.8421	0.3838
MC03	11617250	0.3846	0.8462	0.4616
MC03	11617290	0.4444	0.8571	0.4127
MC03	11617483	0.6829	0.875	0.1921
MC03	11617533	0.4595	0.625	0.1655
MC03	11617550	0.5	0.8421	0.3421
MC03	11617709	0.5238	0.675	0.1512
MC03	11617904	0.5278	0.4706	-0.0572
MC03	11618233	0.4035	0.3333	-0.0702
MC03	11619049	0.3111	0.5	0.1889
MC03	11619247	0.32	0.4048	0.0848
MC03	11619732	0.3387	0.3721	0.0334
MC03	11620667	0.3818	0.4727	0.0909
MC03	11621193	0.38	0.5686	0.1886
MC03	11621821	0.2222	0.5111	0.2889
MC03	11621916	0.2542	0.5128	0.2586
MC03	11622543	0.2899	0.5577	0.2678
MC03	11622742	0.4677	0.6444	0.1767
MC03	11622743	0.4516	0.6444	0.1928
MC03	11622897	0.2542	0.45	0.1958
MC03	11623212	0.3385	0.425	0.0865
MC03	11623283	0.4314	0.5455	0.1141
MC03	11623558	0.3729	0.4524	0.0795
MC03	11623747	0.1081	0.4694	0.3613
MC03	11624042	0.5208	0.7581	0.2373
MC03	11624552	0.5455	0.7	0.1545
MC03	11624597	0.8529	0.8974	0.0445
MC03	11624644	0.5526	0.775	0.2224
MC03	11624758	0.5333	0.6452	0.1119
MC03	11624784	0.4444	0.56	0.1156
MC03	11624906	0.3111	0.7333	0.4222
MC03	11624932	0.3261	0.697	0.3709
MC03	11624940	0.3265	0.7059	0.3794
MC03	11624966	0.3542	0.7188	0.3646
MC03	11625077	0.3585	0.7879	0.4294
MC03	11625095	0.3696	0.7742	0.4046
MC03	11625748	0.3636	0.6579	0.2943
MC03	11626146	0.2321	0.4211	0.189
MC03	11626572	0.1967	0.4038	0.2071
MC03	11626606	0.2167	0.4091	0.1924
MC03	11626975	0.5	0.5106	0.0106
MC03	11627236	0.3778	0.5	0.1222
MC03	11627272	0.4857	0.4545	-0.0312
MC03	11627282	0.6061	0.6364	0.0303
MC03	11627411	0.7692	0.8824	0.1132
MC03	11627442	0.6071	0.7368	0.1297
MC03	11627488	0.75	0.875	0.125
MC03	11627497	0.8182	0.95	0.1318
MC03	11627557	0.7083	1	0.2917
MC03	11627589	0.5938	0.8621	0.2683
MC03	11627592	0.5758	0.8571	0.2813
MC03	11627633	0.3261	0.6389	0.3128
MC03	11627755	0.4468	0.8621	0.4153
MC03	11627801	0.4043	0.6923	0.288
MC03	11627951	0.4902	0.5128	0.0226
MC03	11628038	0.5517	0.551	-0.0007
MC03	11628214	0.4429	0.5854	0.1425
MC03	11630559	0.6154	0.7059	0.0905
MC03	11630794	0.4211	0.5294	0.1083
MC03	11630976	0.3953	0.625	0.2297
MC03	11631053	0.4595	0.6207	0.1612
MC03	11631288	0.4706	0.3846	-0.086
MC03	11631289	0.4706	0.3846	-0.086
MC03	11631453	0.4091	0.7273	0.3182
MC03	11631757	0.4889	0.7667	0.2778
MC03	11631841	0.4167	0.6207	0.204
MC03	11632390	0.5	0.6207	0.1207
MC03	11632484	0.6897	0.9032	0.2135
MC03	11632630	0.587	0.5172	-0.0698
MC03	11632869	0.4571	0.5152	0.0581
MC03	11633268	0.6176	0.64	0.0224
MC03	11633911	0.3235	0.5714	0.2479
MC03	11634480	0.6	0.6364	0.0364
MC03	11634817	0.5405	0.6897	0.1492
MC03	11634858	0.5	0.6774	0.1774
MC03	11635749	0.7857	0.6765	-0.1092
MC03	11636043	0.5938	0.8235	0.2297
MC03	11636103	0.5517	0.8529	0.3012
MC03	11637602	0.4615	0.9524	0.4909
MC03	11637841	0.5556	0.5667	0.0111
MC03	11637876	0.5652	0.6364	0.0712
MC03	11637880	0.5455	0.6087	0.0632
MC03	11637914	0.5417	0.7097	0.168
MC03	11637967	0.4828	0.8	0.3172
MC03	11638130	0.6774	0.7714	0.094
MC03	11638657	0.5882	0.7586	0.1704
MC03	11638772	0.4857	0.8261	0.3404
MC03	11639198	0.6667	0.6071	-0.0596
MC03	11639201	0.4211	0.4828	0.0617
MC03	11639344	0.5	0.5	0
MC03	11639505	0.6667	0.75	0.0833
MC03	11639582	0.5556	0.5625	0.0069
MC03	11639699	0.6579	0.8	0.1421
MC03	11639758	0.4359	0.7931	0.3572
MC03	11639767	0.4146	0.8519	0.4373
MC03	11639809	0.5278	0.8438	0.316
MC03	11639889	0.5152	0.7241	0.2089
MC03	11639914	0.5	0.7097	0.2097
MC03	11639999	0.4865	0.7143	0.2278
MC03	11640013	0.4872	0.7241	0.2369
MC03	11640028	0.5294	0.7097	0.1803
MC03	11640042	0.3889	0.6452	0.2563
MC03	11640071	0.4054	0.6364	0.231
MC03	11640139	0.5238	0.8	0.2762
MC03	11640214	0.3333	0.6923	0.359
MC03	11640230	0.3929	0.6818	0.2889
MC03	11640245	0.8276	1	0.1724
MC03	11640252	0.5185	0.7143	0.1958
MC03	11640261	0.9643	1	0.0357
MC03	11640274	0.9259	1	0.0741
MC03	11640298	0.9706	0.9583	-0.0123
MC03	11640375	0.8919	0.9394	0.0475
MC03	11640394	0.875	0.9444	0.0694
MC03	11640403	0.5	0.7222	0.2222
MC03	11640416	0.5	0.7027	0.2027
MC03	11640519	0.5897	0.913	0.3233
MC03	11640671	0.5897	0.6562	0.0665
MC03	11640927	0.5517	0.9091	0.3574
MC03	11640983	0.6774	0.9355	0.2581
MC03	11641026	0.7692	0.9333	0.1641
MC03	11641131	0.75	0.8696	0.1196
MC03	11641182	0.5625	0.7333	0.1708
MC03	11641257	0.5	0.8235	0.3235
MC03	11641266	0.5294	0.8286	0.2992
MC03	11641341	0.6471	0.8529	0.2058
MC03	11641361	0.6857	0.8529	0.1672
MC03	11641379	0.5556	0.7333	0.1777
MC03	11641400	0.5556	0.7742	0.2186
MC03	11641482	0.6552	0.7692	0.114
MC03	11641484	0.6667	0.7805	0.1138
MC03	11641522	0.6667	0.8511	0.1844
MC03	11641546	0.4054	0.7551	0.3497
MC03	11641548	0.6667	0.8333	0.1666
MC03	11641564	0.6364	0.8511	0.2147
MC03	11641607	0.6667	0.875	0.2083
MC03	11641626	0.8947	0.9	0.0053
MC03	11641634	0.6154	0.825	0.2096
MC03	11641727	0.5111	0.8529	0.3418
MC03	11641781	0.381	0.8	0.419
MC03	11641791	0.4	0.8056	0.4056
MC03	11641807	0.381	0.7778	0.3968
MC03	11641819	0.6	0.9091	0.3091
MC03	11641901	0.4634	0.6667	0.2033
MC03	11641937	0.5385	0.64	0.1015
MC03	11641946	0.7436	0.8571	0.1135
MC03	11641985	0.7674	0.8519	0.0845
MC03	11642022	0.7872	0.9259	0.1387
MC03	11642028	0.7826	0.9286	0.146
MC03	11642052	0.641	0.7931	0.1521
MC03	11642082	0.8182	0.9545	0.1363
MC03	11642089	0.8333	1	0.1667
MC03	11642181	0.6087	0.85	0.2413
MC03	11642309	0.96	0.8571	-0.1029
MC03	11642600	0.8889	0.8667	-0.0222
MC03	11642735	0.9583	0.9444	-0.0139
MC03	11642754	0.9333	0.9524	0.0191
MC03	11642772	0.8667	0.9565	0.0898
MC03	11642853	0.8235	0.92	0.0965
MC03	11643113	0.8214	1	0.1786
MC03	11643288	0.625	0.8438	0.2188
MC03	11643385	0.7241	0.8846	0.1605
MC03	11643519	0.5455	0.7188	0.1733
MC03	11643898	0.5556	0.931	0.3754
MC03	11643988	0.5429	0.9333	0.3904
MC03	11644287	0.5946	0.9062	0.3116
MC03	11644298	0.5	0.7812	0.2812
MC03	11644334	0.6486	0.9118	0.2632
MC03	11644480	0.5517	0.5758	0.0241
MC03	11644579	0.5455	0.6875	0.142
MC03	11644757	0.6364	0.878	0.2416
MC03	11645087	0.7812	0.9167	0.1355
MC03	11645100	0.7879	0.88	0.0921
MC03	11645112	0.8065	0.9167	0.1102
MC03	11645148	0.9	0.9	0
MC03	11645167	0.9375	0.9444	0.0069
MC03	11645169	0.9355	0.9474	0.0119
MC03	11645355	0.7568	1	0.2432
MC03	11645377	0.6571	1	0.3429
MC03	11646391	0.9048	1	0.0952
MC03	11646661	1	0.8929	-0.1071
MC03	11647081	0.913	0.7778	-0.1352
MC03	11647098	0.8889	0.7391	-0.1498
MC03	11649349	0.9259	1	0.0741
MC03	11649366	0.9615	1	0.0385
MC03	11649389	0.9688	1	0.0312
MC03	11649413	0.9697	1	0.0303
MC03	11649606	0.7857	0.5789	-0.2068
MC03	11649659	0.6512	0.6667	0.0155
MC03	11649693	0.6591	0.8	0.1409
MC03	11649737	0.6939	0.8286	0.1347
MC03	11649801	0.8571	0.8333	-0.0238
MC03	11649815	0.8718	0.8438	-0.028
MC03	11649842	0.9268	0.8667	-0.0601
MC03	11649880	0.9512	0.8462	-0.105
MC03	11649882	0.95	0.84	-0.11
MC03	11649958	0.925	1	0.075
MC03	11649977	0.9211	0.913	-0.0081
MC03	11650027	0.7073	0.8947	0.1874
MC03	11650073	0.619	0.875	0.256
MC03	11650186	0.6857	0.8929	0.2072
MC03	11650308	0.7429	0.9333	0.1904
MC03	11650323	0.7419	0.9333	0.1914
MC03	11650365	0.8077	0.9677	0.16
MC03	11650455	0.5652	0.871	0.3058
MC03	11650468	0.5417	0.8621	0.3204
MC03	11650500	0.4706	0.75	0.2794
MC03	11650647	0.8636	0.9655	0.1019
MC03	11650817	0.6818	0.8	0.1182
MC03	11650934	0.7	0.8182	0.1182
MC03	11650940	0.7222	0.8095	0.0873
MC03	11651006	0.8235	0.875	0.0515
MC03	11651043	0.4828	0.7143	0.2315
MC03	11651100	0.5417	0.8	0.2583
MC03	11651144	0.8065	0.8947	0.0882
MC03	11651387	0.6429	0.8667	0.2238
MC03	11651453	0.7308	0.871	0.1402
MC03	11651478	0.6897	0.8929	0.2032
MC03	11651493	0.7188	0.8621	0.1433
MC03	11651494	0.7097	0.9286	0.2189
MC03	11651658	0.4828	0.75	0.2672
MC03	11651676	0.6452	0.8636	0.2184
MC03	11651796	0.5667	0.9643	0.3976
MC03	11651929	0.6389	0.8387	0.1998
MC03	11651988	0.6364	0.8929	0.2565
MC03	11651999	0.6452	0.9231	0.2779
MC03	11652069	0.6522	0.8333	0.1811
MC03	11652081	0.72	0.8519	0.1319
MC03	11652085	0.68	0.8519	0.1719
MC03	11652104	0.3913	0.5455	0.1542
MC03	11652116	0.6538	0.8235	0.1697
MC03	11652169	0.6875	0.8158	0.1283
MC03	11652205	0.5676	0.8158	0.2482
MC03	11652369	0.2188	0.5897	0.3709
MC03	11652542	0.6	0.7895	0.1895
MC03	11652563	0.5833	0.7568	0.1735
MC03	11652580	0.625	0.7949	0.1699
MC03	11652703	0.6897	0.8667	0.177
MC03	11652713	0.6875	0.8824	0.1949
MC03	11652794	0.6774	0.8387	0.1613
MC03	11652820	0.6765	0.8438	0.1673
MC03	11652845	0.3333	0.6857	0.3524
MC03	11652862	0.6552	0.9118	0.2566
MC03	11652926	0.4571	0.8	0.3429
MC03	11652933	0.7222	0.9231	0.2009
MC03	11652986	0.5588	0.7838	0.225
MC03	11653009	0.5143	0.75	0.2357
MC03	11653156	0.75	0.9091	0.1591
MC03	11653261	0.4103	0.7941	0.3838
MC03	11653265	0.7179	0.9062	0.1883
MC03	11653281	0.4722	0.8182	0.346
MC03	11653295	0.4706	0.8621	0.3915
MC03	11653297	0.4706	0.8621	0.3915
MC03	11653381	0.3939	0.8529	0.459
MC03	11653412	0.4242	0.75	0.3258
MC03	11653474	0.375	0.7188	0.3438
MC03	11653500	0.5909	0.8667	0.2758
MC03	11653616	0.4419	0.6296	0.1877
MC03	11653696	0.7234	0.8889	0.1655
MC03	11653708	0.814	0.8276	0.0136
MC03	11653846	0.4884	0.6111	0.1227
MC03	11653897	0.4667	0.7222	0.2555
MC03	11654028	0.5	0.7778	0.2778
MC03	11654312	0.5714	0.814	0.2426
MC03	11654552	0.4167	0.8421	0.4254
MC03	11654569	0.4054	0.8182	0.4128
MC03	11654812	0.4643	0.6957	0.2314
MC03	11654905	0.5	0.8636	0.3636
MC03	11655017	0.4865	0.8276	0.3411
MC03	11655052	0.4872	0.8261	0.3389
MC03	11655160	0.3611	0.6786	0.3175
MC03	11655299	0.6176	0.8571	0.2395
MC03	11655406	0.6923	0.9	0.2077
MC03	11655443	0.6364	0.7407	0.1043
MC03	11655466	0.619	0.7037	0.0847
MC03	11655594	0.4667	0.7333	0.2666
MC03	11655698	0.5652	0.5833	0.0181
MC03	11655739	0.4444	0.6	0.1556
MC03	11655750	0.3714	0.6	0.2286
MC03	11655825	0.5641	0.8462	0.2821
MC03	11655839	0.3846	0.6923	0.3077
MC03	11655860	0.45	0.8333	0.3833
MC03	11655941	0.4043	0.5926	0.1883
MC03	11656009	0.3333	0.6286	0.2953
MC03	11656077	0.6667	0.8519	0.1852
MC03	11656189	0.7368	0.913	0.1762
MC03	11656192	0.75	0.9167	0.1667
MC03	11656234	0.6667	0.95	0.2833
MC03	11656236	0.7333	0.95	0.2167
MC03	11656250	0.7333	0.9444	0.2111
MC03	11656378	0.5	0.6111	0.1111
MC03	11656492	0.5185	0.64	0.1215
MC03	11656862	0.7143	0.8684	0.1541
MC03	11656896	0.6154	0.8529	0.2375
MC03	11656910	0.4074	0.7222	0.3148
MC03	11656920	0.5	0.7568	0.2568
MC03	11657113	0.5667	0.8966	0.3299
MC03	11657115	0.5667	0.8966	0.3299
MC03	11657181	0.4231	0.5357	0.1126
MC03	11657220	0.5385	0.8333	0.2948
MC03	11657300	0.5862	0.8571	0.2709
MC03	11657736	0.5	0.7188	0.2188
MC03	11657784	0.5135	0.7419	0.2284
MC03	11657828	0.5526	0.7647	0.2121
MC03	11657871	0.4545	0.6286	0.1741
MC03	11657892	0.4839	0.7429	0.259
MC03	11657974	0.4706	0.6364	0.1658
MC03	11658011	0.5	0.7742	0.2742
MC03	11658021	0.5	0.75	0.25
MC03	11658101	0.5667	0.5312	-0.0355
MC03	11658169	0.7826	0.9	0.1174
MC03	11658264	0.65	0.75	0.1
MC03	11658314	0.6571	0.8919	0.2348
MC03	11658315	0.6571	0.8889	0.2318
MC03	11658389	0.4667	0.6579	0.1912
MC03	11658467	0.5769	0.75	0.1731
MC03	11658482	0.6667	1	0.3333
MC03	11658486	0.5185	0.7273	0.2088
MC03	11658540	0.6061	0.9259	0.3198
MC03	11658580	0.6176	0.8485	0.2309
MC03	11658604	0.4444	0.6571	0.2127
MC03	11658668	0.4483	0.6216	0.1733
MC03	11658764	0.4839	0.7647	0.2808
MC03	11658770	0.4688	0.8	0.3312
MC03	11658860	0.36	0.55	0.19
MC03	11658870	0.5	0.7143	0.2143
MC03	11659117	0.2759	0.6316	0.3557
MC03	11659139	0.3714	0.625	0.2536
MC03	11659183	0.7273	0.7857	0.0584
MC03	11659193	0.4194	0.7333	0.3139
MC03	11659322	0.6897	0.8696	0.1799
MC03	11659324	0.3793	0.6957	0.3164
MC03	11659347	0.6562	0.8	0.1438
MC03	11659358	0.5429	0.8214	0.2785
MC03	11659368	0.5405	0.7931	0.2526
MC03	11659442	0.5185	0.8929	0.3744
MC03	11659467	0.8182	0.8333	0.0151
MC03	11659476	0.7895	0.92	0.1305
MC03	11659495	0.7143	0.9259	0.2116
MC03	11659550	0.6957	1	0.3043
MC03	11659552	0.7083	1	0.2917
MC03	11659636	0.4688	0.5758	0.107
MC03	11659655	0.5882	0.7812	0.193
MC03	11659907	0.3182	0.5	0.1818
MC03	11659909	0.48	0.7857	0.3057
MC03	11660083	0.6471	0.9032	0.2561
MC03	11660171	0.2778	0.6	0.3222
MC03	11660365	0.5758	0.7586	0.1828
MC03	11660385	0.5143	0.7586	0.2443
MC03	11660410	0.4762	0.6923	0.2161
MC03	11660567	0.6071	0.7727	0.1656
MC03	11660631	0.5172	0.8077	0.2905
MC03	11660698	0.5517	0.875	0.3233
MC03	11660733	0.5909	0.96	0.3691
MC03	11660780	0.5882	0.9643	0.3761
MC03	11660827	0.8462	0.9655	0.1193
MC03	11660908	1	0.8636	-0.1364
MC03	11660937	1	0.9474	-0.0526
MC03	11660985	0.8667	0.8095	-0.0572
MC03	11661040	0.8261	0.7083	-0.1178
MC03	11661321	0.3846	0.6061	0.2215
MC03	11661333	0.4231	0.6176	0.1945
MC03	11661507	0.4444	0.7576	0.3132
MC03	11661532	0.5143	0.8333	0.319
MC03	11661690	0.4375	0.7333	0.2958
MC03	11661768	0.3333	0.6786	0.3453
MC03	11661882	0.4103	0.619	0.2087
MC03	11662332	0.3636	0.6875	0.3239
MC03	11662341	0.5758	0.7838	0.208
MC03	11662425	0.5	0.6	0.1
MC03	11662434	0.6136	0.68	0.0664
MC03	11662485	0.4681	0.4773	0.0092
MC03	11662514	0.5	0.5714	0.0714
MC03	11662545	0.5102	0.5	-0.0102
MC03	11662896	1	0.9333	-0.0667
MC03	11663192	0.6957	0.96	0.2643
MC03	11663200	0.68	0.9565	0.2765
MC03	11663276	0.375	0.8846	0.5096
MC03	11663306	0.3684	0.9048	0.5364
MC03	11663552	0.5625	0.7174	0.1549
MC03	11663615	0.6333	0.875	0.2417
MC03	11663647	0.5312	0.6875	0.1563
MC03	11663688	0.4667	0.6061	0.1394
MC03	11663741	0.4615	0.4828	0.0213
MC03	11663806	0.5	0.6087	0.1087
MC03	11663852	0.8	0.75	-0.05
MC03	11663941	0.4286	0.6875	0.2589
MC03	11663985	0.6111	0.7778	0.1667
MC03	11664009	0.3684	0.6875	0.3191
MC03	11664011	0.3684	0.7647	0.3963
MC03	11664088	0.4737	0.6923	0.2186
MC03	11664138	0.5217	0.7857	0.264
MC03	11664255	0.5	0.6071	0.1071
MC03	11664272	0.5714	0.8621	0.2907
MC03	11664327	0.68	0.8667	0.1867
MC03	11664385	0.6667	0.6154	-0.0513
MC03	11664476	0.4074	0.5769	0.1695
MC03	11664518	0.4074	0.5333	0.1259
MC03	11664542	0.4286	0.5185	0.0899
MC03	11664554	0.3871	0.5652	0.1781
MC03	11664626	0.3143	0.5217	0.2074
MC03	11664640	0.2857	0.5769	0.2912
MC03	11664685	0.2857	0.68	0.3943
MC03	11664737	0.3667	0.6562	0.2895
MC03	11664791	0.6071	0.8438	0.2367
MC03	11664904	0.4231	0.875	0.4519
MC03	11664960	0.7	0.75	0.05
MC03	11665035	0.5652	0.8387	0.2735
MC03	11665097	0.3462	0.8	0.4538
MC03	11665185	0.2571	0.7692	0.5121
MC03	11665226	0.4054	0.8519	0.4465
MC03	11665274	0.2703	0.6552	0.3849
MC03	11665381	0.4333	0.5882	0.1549
MC03	11665396	0.4074	0.5789	0.1715
MC03	11665415	0.4138	0.6667	0.2529
MC03	11665436	0.2903	0.5417	0.2514
MC03	11665886	0.4667	0.5652	0.0985
MC03	11665925	0.3235	0.6154	0.2919
MC03	11665993	0.4865	0.75	0.2635
MC03	11665994	0.3784	0.6071	0.2287
MC03	11666056	0.475	0.6667	0.1917
MC03	11666115	0.5294	0.7931	0.2637
MC03	11666224	0.5312	0.6471	0.1159
MC03	11666493	0.7273	0.8333	0.106
MC03	11666500	0.7273	0.8	0.0727
MC03	11666586	0.6538	0.7568	0.103
MC03	11666603	0.4643	0.7	0.2357
MC03	11666847	0.5714	0.7188	0.1474
MC03	11667007	0.5	0.7586	0.2586
MC03	11667187	0.8462	0.8571	0.0109
MC03	11667214	0.75	0.7619	0.0119
MC03	11667219	0.75	0.75	0
MC03	11667343	0.7083	0.72	0.0117
MC03	11667399	0.5833	0.72	0.1367
MC03	11667637	0.6667	0.7826	0.1159
MC03	11667647	0.44	0.4783	0.0383
MC03	11667796	0.5278	0.6957	0.1679
MC03	11667864	0.4516	0.6316	0.18
MC03	11667878	0.4848	0.6	0.1152
MC03	11667926	0.3824	0.65	0.2676
MC03	11667978	0.4324	0.5	0.0676
MC03	11668272	0.4474	0.7419	0.2945
MC03	11668389	0.6	0.775	0.175
MC03	11668443	0.4255	0.6562	0.2307
MC03	11668512	0.4167	0.6786	0.2619
MC03	11668553	0.4359	0.6857	0.2498
MC03	11668558	0.561	0.8649	0.3039
MC03	11668624	0.3514	0.6889	0.3375
MC03	11668700	0.3889	0.7179	0.329
MC03	11668796	0.2581	0.8065	0.5484
MC03	11668838	0.2222	0.6774	0.4552
MC03	11668914	0.16	0.6071	0.4471
MC03	11668941	0.4231	0.7941	0.371
MC03	11668985	0.3704	0.8	0.4296
MC03	11669084	0.5758	0.8333	0.2575
MC03	11669158	0.6	0.8261	0.2261
MC03	11669357	0.6667	0.76	0.0933
MC03	11669395	0.6154	0.7407	0.1253
MC03	11669609	0.4444	0.7083	0.2639
MC03	11669610	0.4444	0.7143	0.2699
MC03	11669634	0.4231	0.7826	0.3595
MC03	11669699	0.1111	0.7895	0.6784
MC03	11669745	0.4688	0.7308	0.262
MC03	11669878	0.5161	0.9091	0.393
MC03	11669996	0.7222	0.8571	0.1349
MC03	11670045	0.6364	0.8	0.1636
MC03	11670081	0.3846	0.6875	0.3029
MC03	11670353	0.4359	0.5862	0.1503
MC03	11670359	0.3659	0.5517	0.1858
MC03	11670375	0.359	0.5714	0.2124
MC03	11670392	0.3488	0.56	0.2112
MC03	11670426	0.3261	0.5556	0.2295
MC03	11670701	0.2571	0.5172	0.2601
MC03	11670966	0.3448	0.6389	0.2941
MC03	11671017	0.5	0.7391	0.2391
MC03	11671052	0.6316	0.8182	0.1866
MC03	11671140	0.7143	0.6667	-0.0476
MC03	11671295	0.2857	0.55	0.2643
MC03	11671504	0.5278	0.6897	0.1619
MC03	11671507	0.5278	0.6667	0.1389
MC03	11671613	0.6154	0.8966	0.2812
MC03	11671773	0.55	0.8261	0.2761
MC03	11671774	0.55	0.8095	0.2595
MC03	11671810	0.625	0.8095	0.1845
MC03	11671831	0.7778	0.8095	0.0317
MC03	11671852	0.7647	0.8095	0.0448
MC03	11671854	0.7222	0.8095	0.0873
MC03	11671935	0.3478	0.6786	0.3308
MC03	11672002	0.2917	0.7273	0.4356
MC03	11672091	0.48	0.6061	0.1261
MC03	11672184	0.3333	0.575	0.2417
MC03	11672224	0.25	0.5833	0.3333
MC03	11672316	0.4706	0.7	0.2294
MC03	11673073	0.5455	0.8065	0.261
MC03	11673103	0.3889	0.7143	0.3254
MC03	11673297	0.6216	0.6842	0.0626
MC03	11673343	0.4	0.625	0.225
MC03	11673400	0.5227	0.5357	0.013
MC03	11673435	0.6304	0.6897	0.0593
MC03	11673462	0.5741	0.5455	-0.0286
MC03	11673597	0.4324	0.5556	0.1232
MC03	11673689	0.3684	0.4545	0.0861
MC03	11673701	0.3846	0.5217	0.1371
MC03	11673712	0.425	0.52	0.095
MC03	11674466	0.6389	0.9032	0.2643
MC03	11674572	0.4167	0.6897	0.273
MC03	11674614	0.3415	0.7143	0.3728
MC03	11675496	0.2593	0.5714	0.3121
MC03	11675647	0.5882	0.8333	0.2451
MC03	11675674	0.6071	0.7931	0.186
MC03	11675695	0.5806	0.7778	0.1972
MC03	11675732	0.5938	0.8125	0.2187
MC03	11675740	0.6286	0.8065	0.1779
MC03	11676114	0.425	0.7429	0.3179
MC03	11676149	0.4889	0.7297	0.2408
MC03	11676152	0.4773	0.7179	0.2406
MC03	11676251	0.5429	0.6	0.0571
MC03	11676272	0.5333	0.5814	0.0481
MC03	11676685	0.48	0.6216	0.1416
MC03	11676772	0.4727	0.7941	0.3214
MC03	11677078	0.6047	0.7742	0.1695
MC03	11677175	0.4524	0.7	0.2476
MC03	11677550	0.6154	0.7895	0.1741
MC03	11677658	0.3902	0.6667	0.2765
MC03	11677910	0.75	0.7632	0.0132
MC03	11678026	0.475	0.6216	0.1466
MC03	11678101	0.5349	0.75	0.2151
MC03	11678125	0.5263	0.7037	0.1774
MC03	11678282	0.475	0.5263	0.0513
MC03	11678373	0.5227	0.6757	0.153
MC03	11678410	0.65	0.8108	0.1608
MC03	11678434	0.5714	0.5946	0.0232
MC03	11678442	0.5952	0.5833	-0.0119
MC03	11678593	0.4359	0.6429	0.207
MC03	11678643	0.4054	0.5161	0.1107
MC03	11678686	0.5	0.5806	0.0806
MC03	11678699	0.5385	0.6562	0.1177
MC03	11678741	0.5	0.6571	0.1571
MC03	11678785	0.5333	0.7097	0.1764
MC03	11678828	0.6364	0.9286	0.2922
MC03	11678935	0.5217	0.5758	0.0541
MC03	11679097	0.5312	0.8148	0.2836
MC03	11679548	0.4865	0.8421	0.3556
MC03	11679912	0.5	0.8649	0.3649
MC03	11680027	0.4186	0.7027	0.2841
MC03	11680178	0.6604	0.8378	0.1774
MC03	11680282	0.4375	0.7241	0.2866
MC03	11680679	0.5588	0.8529	0.2941
MC03	11680830	0.5	0.7143	0.2143
MC03	11681525	0.4286	0.5714	0.1428
MC03	11681763	0.3673	0.6667	0.2994
MC03	11681856	0.3333	0.6557	0.3224
MC03	11682157	0.375	0.6857	0.3107
MC03	11682659	0.3667	0.4848	0.1181
MC03	11682703	0.5455	0.6786	0.1331
MC03	11682857	0.4375	0.4286	-0.0089
MC03	11682911	0.4167	0.5714	0.1547
MC03	11682993	0.4545	0.5385	0.084
MC03	11683075	0.75	0.8261	0.0761
MC03	11683081	0.4286	0.6087	0.1801
MC03	11683108	0.4167	0.6957	0.279
MC03	11683372	0.6111	0.875	0.2639
MC03	11683380	0.6818	0.875	0.1932
MC03	11683510	0.55	0.6957	0.1457
MC03	11683558	0.6316	0.7308	0.0992
MC03	11683576	0.6667	0.75	0.0833
MC03	11683637	0.8824	0.9333	0.0509
MC03	11683639	0.9375	0.9286	-0.0089
MC03	11683659	0.875	0.8182	-0.0568
MC03	11683756	0.75	0.4706	-0.2794
MC03	11683900	0.7333	1	0.2667
MC03	11683927	0.7857	1	0.2143
MC03	11683976	0.625	0.6429	0.0179
MC03	11684078	0.7692	0.75	-0.0192
MC03	11684079	0.7692	0.75	-0.0192
MC03	11684145	0.6667	0.9286	0.2619
MC03	11684194	0.6316	0.6818	0.0502
MC03	11684225	0.6471	0.6957	0.0486
MC03	11684262	0.7333	0.8571	0.1238
MC03	11684268	0.6875	0.85	0.1625
MC03	11684307	0.5	0.8696	0.3696
MC03	11684309	0.6	0.8696	0.2696
MC03	11684353	0.4815	0.75	0.2685
MC03	11684375	0.5484	0.6842	0.1358
MC03	11684402	0.5172	0.75	0.2328
MC03	11684438	0.6111	0.8148	0.2037
MC03	11684629	0.4324	0.6667	0.2343
MC03	11684634	0.4167	0.7143	0.2976
MC03	11684932	0.5714	0.6	0.0286
MC03	11684968	0.5882	0.9545	0.3663
MC03	11684979	0.45	0.5714	0.1214
MC03	11684986	0.45	0.5714	0.1214
MC03	11685344	0.3529	0.7586	0.4057
MC03	11685372	0.5625	0.9615	0.399
MC03	11685419	0.3548	0.6765	0.3217
MC03	11685422	0.3793	0.6765	0.2972
MC03	11685454	0.3793	0.7027	0.3234
MC03	11685577	0.4483	0.7	0.2517
MC03	11685634	0.5161	0.6562	0.1401
MC03	11685710	0.5161	0.5625	0.0464
MC03	11685718	0.6452	0.8065	0.1613
MC03	11685921	0.4048	0.5333	0.1285
MC03	11685923	0.55	0.7333	0.1833
MC03	11685997	0.6053	0.8788	0.2735
MC03	11686053	0.5312	0.6486	0.1174
MC03	11686054	0.5455	0.6486	0.1031
MC03	11686085	0.4857	0.697	0.2113
MC03	11686131	0.65	0.8571	0.2071
MC03	11686691	0.4146	0.6	0.1854
MC03	11686766	0.5	0.6296	0.1296
MC03	11686785	0.4595	0.6786	0.2191
MC03	11687171	0.5758	0.7879	0.2121
MC03	11687180	0.2286	0.6667	0.4381
MC03	11687202	0.25	0.75	0.5
MC03	11687258	0.2821	0.6429	0.3608
MC03	11687339	0.5455	0.8125	0.267
MC03	11687505	0.7561	0.913	0.1569
MC03	11687564	0.7436	0.8846	0.141
MC03	11687569	0.55	0.7037	0.1537
MC03	11687791	0.5	0.6897	0.1897
MC03	11687841	0.5405	0.5926	0.0521
MC03	11687961	0.575	0.8636	0.2886
MC03	11688172	0.439	0.6875	0.2485
MC03	11688390	0.4821	0.7273	0.2452
MC03	11688649	0.4898	0.6667	0.1769
MC03	11688729	0.6667	0.75	0.0833
MC03	11688765	0.5429	0.7188	0.1759
MC03	11689087	0.6207	0.8	0.1793
MC03	11689089	0.6	0.7931	0.1931
MC03	11689186	0.4516	0.6471	0.1955
MC03	11689758	0.5217	0.8125	0.2908
MC03	11690152	0.697	0.8158	0.1188
MC03	11690422	0.5	0.65	0.15
MC03	11690667	0.5385	0.8571	0.3186
MC03	11690724	0.6341	0.88	0.2459
MC03	11691167	0.4681	0.88	0.4119
MC03	11691230	0.5263	0.75	0.2237
MC03	11691295	0.8485	0.9412	0.0927
MC03	11691301	0.5882	0.7059	0.1177
MC03	11691313	0.5128	0.7368	0.224
MC03	11691322	0.5143	0.7368	0.2225
MC03	11691350	0.7353	0.875	0.1397
MC03	11691425	0.3333	0.75	0.4167
MC03	11691610	0.4186	0.8333	0.4147
MC03	11691685	0.5789	0.8684	0.2895
MC03	11692039	0.6667	0.7083	0.0416
MC03	11692092	0.5385	0.5714	0.0329
MC03	11692131	0.5122	0.4839	-0.0283
MC03	11692427	0.3864	0.6364	0.25
MC03	11692504	0.5854	0.8889	0.3035
MC03	11692513	0.3256	0.64	0.3144
MC03	11692673	0.6486	0.8276	0.179
MC03	11702056	0.6667	0.9091	0.2424
MC03	11702067	0.8571	1	0.1429
MC03	11702170	0.75	0.913	0.163
MC03	11702198	0.4737	0.7727	0.299
MC03	11702347	0.3333	0.6957	0.3624
MC03	11702568	0.5588	0.76	0.2012
MC03	11702738	0.359	0.9286	0.5696
MC03	11702875	0.3929	0.6429	0.25
MC03	11702994	0.6053	0.8	0.1947
MC03	11703113	0.4595	0.871	0.4115
MC03	11703191	0.3143	0.7021	0.3878
MC03	11703292	0.3947	0.625	0.2303
MC03	11703378	0.625	0.8108	0.1858
MC03	11703442	0.4595	0.5714	0.1119
MC03	11703460	0.6389	0.7857	0.1468
MC03	11703652	0.4762	0.6	0.1238
MC03	11703695	0.4167	0.6875	0.2708
MC03	11703702	0.3684	0.6875	0.3191
MC03	11703727	0.3125	0.7143	0.4018
MC03	11703837	0.4054	0.7407	0.3353
MC03	11703851	0.4324	0.7143	0.2819
MC03	11704018	0.4348	0.6897	0.2549
MC03	11704214	0.4	0.5882	0.1882
MC03	11704227	0.6154	0.7931	0.1777
MC03	11704532	0.4595	0.5769	0.1174
MC03	11704599	0.4048	0.4138	0.009
MC03	11704664	0.5349	0.9167	0.3818
MC03	11704760	0.4474	0.7812	0.3338
MC03	11704889	0.5294	0.5641	0.0347
MC03	11705261	0.5	0.5758	0.0758
MC03	11705480	0.44	0.7	0.26
MC03	11705512	0.4	0.7857	0.3857
MC03	11706806	0.4423	0.75	0.3077
MC03	11706862	0.4348	0.6552	0.2204
MC03	11707228	0.575	0.7273	0.1523
MC03	11707285	0.5854	0.75	0.1646
MC03	11707317	0.325	0.6071	0.2821
MC03	11707351	0.35	0.6786	0.3286
MC03	11707481	0.7857	0.76	-0.0257
MC03	11707573	0.6562	0.8125	0.1563
MC03	11707631	0.3333	0.6216	0.2883
MC03	11707720	0.4737	0.8125	0.3388
MC03	11707761	0.5682	0.8182	0.25
MC03	11707804	0.619	0.7059	0.0869
MC03	11707840	0.4565	0.6452	0.1887
MC03	11707887	0.6279	0.75	0.1221
MC03	11708018	0.5938	0.8333	0.2395
MC03	11708206	0.5789	0.8889	0.31
MC03	11708228	0.45	0.7647	0.3147
MC03	11708253	0.4286	0.6667	0.2381
MC03	11708372	0.4737	0.5556	0.0819
MC03	11708528	0.5714	0.8333	0.2619
MC03	11708629	0.6512	0.875	0.2238
MC03	11708762	0.5435	0.7917	0.2482
MC03	11708825	0.6667	0.8378	0.1711
MC03	11709381	0.3455	0.6111	0.2656
MC03	11709410	0.46	0.8065	0.3465
MC03	11709486	0.4595	0.6452	0.1857
MC03	11709584	0.46	0.6875	0.2275
MC03	11709694	0.3784	0.7667	0.3883
MC03	11709695	0.3846	0.7667	0.3821
MC03	11709872	0.303	0.7568	0.4538
MC03	11709919	0.6	0.8387	0.2387
MC03	11709965	0.25	0.5652	0.3152
MC03	11709990	0.2692	0.5217	0.2525
MC03	11710015	0.3333	0.4667	0.1334
MC03	11710149	0.4783	0.7714	0.2931
MC03	11710250	0.5806	0.5526	-0.028
MC03	11710308	0.5429	0.6471	0.1042
MC03	11710405	0.5263	0.6667	0.1404
MC03	11710437	0.5789	0.8387	0.2598
MC03	11710454	0.4865	0.7407	0.2542
MC03	11710597	0.3542	0.6667	0.3125
MC03	11711021	0.5	0.625	0.125
MC03	11711398	0.4444	0.8182	0.3738
MC03	11711461	0.3684	0.75	0.3816
MC03	11711467	0.4211	0.6875	0.2664
MC03	11711523	0.5714	0.9167	0.3453
MC03	11712646	0.6071	0.8519	0.2448
MC03	11712664	0.64	0.8846	0.2446
MC03	11712845	0.625	0.9583	0.3333
MC03	11712875	0.5217	0.88	0.3583
MC03	11712909	0.5417	0.8462	0.3045
MC03	11712913	0.52	0.8696	0.3496
MC03	11713177	0.4138	0.5556	0.1418
MC03	11713488	0.4848	0.6786	0.1938
MC03	11713564	0.25	0.6875	0.4375
MC03	11713709	0.4583	0.6389	0.1806
MC03	11713753	0.4286	0.6	0.1714
MC03	11713861	0.5676	0.8718	0.3042
MC03	11714144	0.3704	0.6098	0.2394
MC03	11714170	0.5833	0.7381	0.1548
MC03	11714689	0.425	0.5278	0.1028
MC03	11714886	0.6744	0.7838	0.1094
MC03	11714909	0.6512	0.8684	0.2172
MC03	11714942	0.4	0.6216	0.2216
MC03	11714989	0.32	0.6667	0.3467
MC03	11715153	0.5128	0.5526	0.0398
MC03	11715313	0.5714	0.6471	0.0757
MC03	11715319	0.5833	0.6579	0.0746
MC03	11715417	0.5	0.5957	0.0957
MC03	11715455	0.5455	0.7292	0.1837
MC03	11715732	0.325	0.6429	0.3179
MC03	11715879	0.4783	0.6923	0.214
MC03	11716224	0.4595	0.7073	0.2478
MC03	11716479	0.5714	0.6452	0.0738
MC03	11716488	0.5758	0.6562	0.0804
MC03	11716607	0.6571	0.8438	0.1867
MC03	11716615	0.4722	0.7097	0.2375
MC03	11716684	0.5	0.6897	0.1897
MC03	11716701	0.6552	0.8	0.1448
MC03	11717378	0.4688	0.7037	0.2349
MC03	11717387	0.5	0.7037	0.2037
MC03	11717455	0.7273	0.8462	0.1189
MC03	11717516	0.5	0.6429	0.1429
MC03	11717680	0.6471	0.7857	0.1386
MC03	11717908	0.4	0.6522	0.2522
MC03	11718139	0.5745	0.9583	0.3838
MC03	11718217	0.4348	0.7241	0.2893
MC03	11718277	0.3415	0.6897	0.3482
MC03	11718304	0.5116	0.9333	0.4217
MC03	11718433	0.3871	0.7407	0.3536
MC03	11718518	0.7826	0.9	0.1174
MC03	11718899	0.4444	0.6053	0.1609
MC03	11719471	0.4894	0.6905	0.2011
MC03	11719498	0.5745	0.825	0.2505
MC03	11720028	0.4865	0.9231	0.4366
MC03	11720059	0.3333	0.6667	0.3334
MC03	11720074	0.4444	0.8966	0.4522
MC03	11720245	0.32	0.64	0.32
MC03	11720259	0.2381	0.6667	0.4286
MC03	11720335	0.3333	0.5789	0.2456
MC03	11720382	0.4	0.7143	0.3143
MC03	11720514	0.3846	0.6111	0.2265
MC03	11720547	0.6429	0.8	0.1571
MC03	11720606	0.625	0.85	0.225
MC03	11720613	0.625	0.75	0.125
MC03	11720829	0.5	0.825	0.325
MC03	11721114	0.3409	0.4815	0.1406
MC03	11721872	0.6739	0.8889	0.215
MC03	11722376	0.4062	0.5417	0.1355
MC03	11723068	0.6216	0.8649	0.2433
MC03	11723126	0.6364	0.8684	0.232
MC03	11723318	0.5455	0.7917	0.2462
MC03	11723415	0.5238	0.913	0.3892
MC03	11723466	0.5952	0.963	0.3678
MC03	11723538	0.7429	0.9565	0.2136
MC03	11723543	0.7429	0.9545	0.2116
MC03	11723656	0.7727	0.9091	0.1364
MC03	11723696	0.6522	0.9118	0.2596
MC03	11723844	0.6667	0.9286	0.2619
MC03	11723880	0.6923	0.913	0.2207
MC03	11723943	0.6	0.7727	0.1727
MC03	11724051	0.6	0.8929	0.2929
MC03	11724057	0.8095	0.9643	0.1548
MC03	11724072	0.7895	0.9	0.1105
MC03	11724080	0.6	0.7931	0.1931
MC03	11724090	0.5	0.7188	0.2188
MC03	11724152	0.48	0.6176	0.1376
MC03	11724405	0.359	0.6047	0.2457
MC03	11724451	0.5143	0.85	0.3357
MC03	11724662	0.5263	0.7931	0.2668
MC03	11724808	0.3784	0.48	0.1016
MC03	11724844	0.6429	0.8571	0.2142
MC03	11724921	0.4	0.7333	0.3333
MC03	11724962	0.4722	0.6667	0.1945
MC03	11725050	0.4737	0.7838	0.3101
MC03	11725215	0.4783	0.5862	0.1079
MC03	11725385	0.3714	0.6	0.2286
MC03	11725393	0.4054	0.6111	0.2057
MC03	11725409	0.4286	0.5588	0.1302
MC03	11725433	0.3939	0.5	0.1061
MC03	11725465	0.3902	0.5769	0.1867
MC03	11725500	0.3784	0.6207	0.2423
MC03	11725512	0.4	0.6667	0.2667
MC03	11725547	0.6279	0.8276	0.1997
MC03	11725568	0.4	0.6667	0.2667
MC03	11725627	0.3125	0.6333	0.3208
MC03	11725660	0.3265	0.5714	0.2449
MC03	11725692	0.3556	0.5294	0.1738
MC03	11725706	0.3659	0.6389	0.273
MC03	11725726	0.4444	0.6757	0.2313
MC03	11725861	0.2812	0.6471	0.3659
MC03	11725896	0.3784	0.6667	0.2883
MC03	11725922	0.4722	0.6053	0.1331
MC03	11725949	0.5128	0.6667	0.1539
MC03	11726107	0.4324	0.6	0.1676
MC03	11726129	0.5	0.625	0.125
MC03	11726153	0.5625	0.6667	0.1042
MC03	11726178	0.6296	0.8438	0.2142
MC03	11726218	0.7391	1	0.2609
MC03	11726219	0.7391	0.9474	0.2083
MC03	11726239	0.7391	0.9706	0.2315
MC03	11726373	0.5667	0.6364	0.0697
MC03	11726433	0.5517	0.7778	0.2261
MC03	11726467	0.6923	0.8378	0.1455
MC03	11726479	0.7857	0.9459	0.1602
MC03	11726654	0.9444	1	0.0556
MC03	11726688	0.8889	1	0.1111
MC03	11726749	0.6471	0.9167	0.2696
MC03	11726765	0.625	0.9091	0.2841
MC03	11726853	0.7273	1	0.2727
MC03	11726867	0.85	1	0.15
MC03	11726888	0.85	0.9524	0.1024
MC03	11726901	0.9444	0.913	-0.0314
MC03	11726955	0.8	0.7742	-0.0258
MC03	11726960	0.7778	0.7812	0.0034
MC03	11726992	0.7778	0.7188	-0.059
MC03	11727034	0.5833	0.6897	0.1064
MC03	11727042	0.56	0.6207	0.0607
MC03	11727052	0.56	0.6207	0.0607
MC03	11727111	0.4688	0.6061	0.1373
MC03	11727171	0.5	0.6	0.1
MC03	11727183	0.4348	0.5854	0.1506
MC03	11727189	0.4545	0.625	0.1705
MC03	11727290	0.3333	0.4872	0.1539
MC03	11727362	0.359	0.4737	0.1147
MC03	11727367	0.3421	0.5122	0.1701
MC03	11727381	0.3784	0.4865	0.1081
MC03	11727399	0.3889	0.4857	0.0968
MC03	11727471	0.4242	0.7419	0.3177
MC03	11727616	0.3784	0.7674	0.389
MC03	11727631	0.3714	0.7826	0.4112
MC03	11727708	0.2703	0.7105	0.4402
MC03	11727715	0.325	0.7	0.375
MC03	11727740	0.3529	0.6829	0.33
MC03	11727826	0.4103	0.6667	0.2564
MC03	11727851	0.5278	0.625	0.0972
MC03	11727933	0.3333	0.6957	0.3624
MC03	11727936	0.3333	0.6977	0.3644
MC03	11727975	0.375	0.6098	0.2348
MC03	11727996	0.3125	0.641	0.3285
MC03	11728068	0.7436	0.7949	0.0513
MC03	11728143	0.375	0.7105	0.3355
MC03	11728164	0.5714	0.9697	0.3983
MC03	11728173	0.3667	0.6667	0.3
MC03	11728194	0.3571	0.6111	0.254
MC03	11728207	0.36	0.6111	0.2511
MC03	11728252	0.4194	0.5	0.0806
MC03	11728318	0.6176	0.5312	-0.0864
MC03	11728357	0.5833	0.56	-0.0233
MC03	11728446	0.5484	0.5417	-0.0067
MC03	11728876	0.5652	0.8824	0.3172
MC03	11728913	0.4783	0.8947	0.4164
MC03	11728921	0.4583	0.8947	0.4364
MC03	11728937	0.4	0.8889	0.4889
MC03	11728972	0.4516	0.8421	0.3905
MC03	11728985	0.5172	0.9583	0.4411
MC03	11728988	0.3793	0.75	0.3707
MC03	11729063	0.4242	0.6087	0.1845
MC03	11729186	0.5769	0.9231	0.3462
MC03	11729318	0.4878	0.6857	0.1979
MC03	11729338	0.4872	0.7143	0.2271
MC03	11729353	0.4444	0.75	0.3056
MC03	11729379	0.3871	0.7	0.3129
MC03	11729389	0.3548	0.6667	0.3119
MC03	11729396	0.5161	0.8966	0.3805
MC03	11729499	0.4571	0.6667	0.2096
MC03	11729583	0.5862	0.6765	0.0903
MC03	11729623	0.7037	0.7097	0.006
MC03	11729653	0.6667	0.7714	0.1047
MC03	11729670	0.6429	0.7353	0.0924
MC03	11729678	0.6207	0.7273	0.1066
MC03	11729717	0.6667	0.8529	0.1862
MC03	11729730	0.5333	0.7297	0.1964
MC03	11729736	0.5172	0.7568	0.2396
MC03	11729790	0.48	0.7105	0.2305
MC03	11729829	0.5652	0.7368	0.1716
MC03	11729891	0.5652	0.6842	0.119
MC03	11730008	0.5	0.525	0.025
MC03	11730259	0.381	0.5897	0.2087
MC03	11730397	0.5417	0.7667	0.225
MC03	11730474	0.6875	0.8571	0.1696
MC03	11730497	0.7333	0.8571	0.1238
MC03	11730508	0.7333	0.9091	0.1758
MC03	11730514	0.7143	0.92	0.2057
MC03	11730525	0.7333	0.8333	0.1
MC03	11730549	0.6842	0.75	0.0658
MC03	11730773	0.64	0.8571	0.2171
MC03	11730793	0.6538	0.8621	0.2083
MC03	11730850	0.35	0.7027	0.3527
MC03	11730995	0.48	0.65	0.17
MC03	11731033	0.5556	0.75	0.1944
MC03	11731055	0.875	0.7879	-0.0871
MC03	11731066	0.9286	0.8333	-0.0953
MC03	11731093	0.9333	0.9615	0.0282
MC03	11731120	0.8667	0.9565	0.0898
MC03	11731132	0.7778	0.92	0.1422
MC03	11731139	0.7222	0.92	0.1978
MC03	11731189	0.6316	0.75	0.1184
MC03	11731203	0.5556	0.7241	0.1685
MC03	11731377	0.4872	0.5556	0.0684
MC03	11731389	0.4878	0.5517	0.0639
MC03	11731409	0.5116	0.6061	0.0945
MC03	11731879	0.5122	0.7308	0.2186
MC03	11731919	0.6176	0.875	0.2574
MC03	11732318	0.8947	1	0.1053
MC03	11732539	0.4375	0.6471	0.2096
MC03	11732548	0.6765	0.7647	0.0882
MC03	11732694	0.6579	0.8333	0.1754
MC03	11732706	0.6486	0.8824	0.2338
MC03	11732954	0.3871	0.5769	0.1898
MC03	11733167	0.6071	0.7838	0.1767
MC03	11733246	0.5	0.4444	-0.0556
MC03	11733253	0.5417	0.4615	-0.0802
MC03	11733270	0.7083	0.7419	0.0336
MC03	11733350	0.3913	0.5588	0.1675
MC03	11733444	0.2174	0.6538	0.4364
MC03	11733454	0.2222	0.5714	0.3492
MC03	11733503	0.2903	0.6	0.3097
MC03	11733644	0.5667	0.6875	0.1208
MC03	11733670	0.3939	0.4857	0.0918
MC03	11733783	0.6486	0.75	0.1014
MC03	11733875	0.2778	0.6111	0.3333
MC03	11733925	0.3333	0.7143	0.381
MC03	11734003	0.4	0.7949	0.3949
MC03	11734052	0.5	0.7561	0.2561
MC03	11734067	0.5	0.7436	0.2436
MC03	11734163	0.4318	0.8108	0.379
MC03	11734221	0.3556	0.7317	0.3761
MC03	11734326	0.4419	0.6739	0.232
MC03	11734449	0.4595	0.5789	0.1194
MC03	11734540	0.5455	0.8065	0.261
MC03	11734578	0.5161	0.7273	0.2112
MC03	11734624	0.5714	0.7667	0.1953
MC03	11734686	0.5143	0.5	-0.0143
MC03	11734838	0.4688	0.6129	0.1441
MC03	11734844	0.5758	0.7879	0.2121
MC03	11734886	0.5455	0.75	0.2045
MC03	11734905	0.5385	0.76	0.2215
MC03	11734958	0.45	0.7308	0.2808
MC03	11734980	0.4419	0.8462	0.4043
MC03	11734988	0.4091	0.6538	0.2447
MC03	11735030	0.52	0.76	0.24
MC03	11735032	0.52	0.7692	0.2492
MC03	11735073	0.5	0.6538	0.1538
MC03	11735142	0.4483	0.4783	0.03
MC03	11735146	0.5714	0.6818	0.1104
MC03	11735167	0.5417	0.7143	0.1726
MC03	11735201	0.5217	0.6923	0.1706
MC03	11735220	0.64	0.7407	0.1007
MC03	11735281	0.7568	0.7742	0.0174
MC03	11735293	0.7692	0.7879	0.0187
MC03	11735313	0.4872	0.6296	0.1424
MC03	11735362	0.9062	0.875	-0.0312
MC03	11735445	0.8065	0.9706	0.1641
MC03	11735532	0.7143	0.825	0.1107
MC03	11735537	0.7143	0.8108	0.0965
MC03	11735594	0.617	0.814	0.197
MC03	11735602	0.4884	0.5333	0.0449
MC03	11735690	0.5238	0.9	0.3762
MC03	11735705	0.5227	0.8649	0.3422
MC03	11735907	0.4048	0.5	0.0952
MC03	11735973	0.6579	0.85	0.1921
MC03	11735982	0.7027	0.9189	0.2162
MC03	11736006	0.7368	0.8649	0.1281
MC03	11736011	0.75	0.8684	0.1184
MC03	11736057	0.7209	0.8485	0.1276
MC03	11736294	0.551	0.7308	0.1798
MC03	11736411	0.4722	0.9167	0.4445
MC03	11736436	0.5	0.9565	0.4565
MC03	11736451	0.5667	0.9583	0.3916
MC03	11736470	0.5714	0.9286	0.3572
MC03	11736587	0.5122	0.575	0.0628
MC03	11736735	0.5385	0.75	0.2115
MC03	11736762	0.6	0.7222	0.1222
MC03	11736764	0.6	0.7143	0.1143
MC03	11736847	0.3846	0.641	0.2564
MC03	11736887	0.4815	0.6585	0.177
MC03	11736944	0.5806	0.7333	0.1527
MC03	11736978	0.5758	0.6579	0.0821
MC03	11737026	0.5152	0.6176	0.1024
MC03	11737068	0.5435	0.6	0.0565
MC03	11737332	0.6316	0.8065	0.1749
MC03	11737414	0.1316	0.5	0.3684
MC03	11738087	0.4681	0.7561	0.288
MC03	11738727	0.5806	0.8889	0.3083
MC03	11738730	0.5806	0.8974	0.3168
MC03	11739058	0.5882	0.8889	0.3007
MC03	11739418	0.4211	0.6122	0.1911
MC03	11739461	0.7222	0.75	0.0278
MC03	11739532	0.5946	0.5217	-0.0729
MC03	11739746	0.5806	0.5938	0.0132
MC03	11739771	0.6452	0.6538	0.0086
MC03	11739857	0.6129	0.6818	0.0689
MC03	11739873	0.8065	0.8696	0.0631
MC03	11739883	0.5333	0.6774	0.1441
MC03	11739911	0.4	0.6216	0.2216
MC03	11739925	0.3636	0.6316	0.268
MC03	11740075	0.375	0.5	0.125
MC03	11740154	0.4571	0.8462	0.3891
MC03	11740462	0.5	0.6333	0.1333
MC03	11740492	0.8	0.7241	-0.0759
MC03	11740594	0.7073	0.8571	0.1498
MC03	11740816	0.5357	0.5	-0.0357
MC03	11740858	0.6765	0.8571	0.1806
MC03	11741021	0.6136	0.875	0.2614
MC03	11741044	0.5217	0.9	0.3783
MC03	11741195	0.6757	0.7895	0.1138
MC03	11741657	0.4286	0.8387	0.4101
MC03	11741775	0.525	0.8182	0.2932
MC03	11741778	0.525	0.8387	0.3137
MC03	11741849	0.6471	0.84	0.1929
MC03	11741884	0.5	0.8889	0.3889
MC03	11741934	0.475	0.8462	0.3712
MC03	11742008	0.5143	0.7778	0.2635
MC03	11742112	0.4211	0.6071	0.186
MC03	11742347	0.375	0.7	0.325
MC03	11742382	0.375	0.6667	0.2917
MC03	11742491	0.3429	0.7273	0.3844
MC03	11742725	0.5	0.6	0.1
MC03	11742750	0.5116	0.5909	0.0793
MC03	11742932	0.4839	0.5789	0.095
MC03	11743010	0.5278	0.8333	0.3055
MC03	11743070	0.4848	0.6818	0.197
MC03	11743132	0.4286	0.5484	0.1198
MC03	11743323	0.3824	0.8889	0.5065
MC03	11743362	0.4375	0.7826	0.3451
MC03	11743452	0.5152	0.7667	0.2515
MC03	11743710	0.2759	0.5789	0.303
MC03	11743727	0.3333	0.5625	0.2292
MC03	11743986	0.4286	0.75	0.3214
MC03	11744019	0.4074	0.7391	0.3317
MC03	11744077	0.5	0.7143	0.2143
MC03	11744143	0.9048	1	0.0952
MC03	11744191	0.8421	0.8	-0.0421
MC03	11744258	0.6957	0.7692	0.0735
MC03	11744283	0.5517	0.6944	0.1427
MC03	11744524	0.4737	0.6176	0.1439
MC03	11744649	0.5484	0.75	0.2016
MC03	11744684	0.6552	0.8519	0.1967
MC03	11744729	0.68	0.84	0.16
MC03	11744776	0.5	0.68	0.18
MC03	11744814	0.5294	0.6154	0.086
MC03	11744869	0.5	0.6667	0.1667
MC03	11744906	0.3571	0.5714	0.2143
MC03	11744926	0.5455	0.6154	0.0699
MC03	11744955	0.4118	0.5	0.0882
MC03	11745080	0.5484	0.619	0.0706
MC03	11745275	0.4474	0.7941	0.3467
MC03	11745347	0.375	0.7778	0.4028
MC03	11745384	0.4062	0.7037	0.2975
MC03	11745423	0.5758	0.8333	0.2575
MC03	11745479	0.4167	0.5556	0.1389
MC03	11745514	0.325	0.6383	0.3133
MC03	11745688	0.72	0.75	0.03
MC03	11745699	0.7037	0.75	0.0463
MC03	11745860	0.3864	0.7241	0.3377
MC03	11745910	0.5526	0.8929	0.3403
MC03	11745954	0.4524	0.6538	0.2014
MC03	11745961	0.6429	0.8846	0.2417
MC03	11745980	0.425	0.6667	0.2417
MC03	11746031	0.4419	0.6667	0.2248
MC03	11746036	0.4222	0.6786	0.2564
MC03	11746161	0.4737	0.697	0.2233
MC03	11746288	0.4474	0.6333	0.1859
MC03	11746366	0.5161	0.6786	0.1625
MC03	11746372	0.5455	0.6667	0.1212
MC03	11746384	0.4444	0.5517	0.1073
MC03	11746406	0.5758	0.7778	0.202
MC03	11746407	0.4516	0.6786	0.227
MC03	11746445	0.4545	0.7037	0.2492
MC03	11746466	0.5	0.75	0.25
MC03	11746555	0.4545	0.6667	0.2122
MC03	11746737	0.2432	0.5312	0.288
MC03	11746814	0.3333	0.6071	0.2738
MC03	11746840	0.4074	0.6452	0.2378
MC03	11746864	0.3793	0.7273	0.348
MC03	11746895	0.2727	0.7273	0.4546
MC03	11747042	0.3462	0.6538	0.3076
MC03	11747134	0.4324	0.8	0.3676
MC03	11747274	0.3235	0.5455	0.222
MC03	11747301	0.3824	0.6296	0.2472
MC03	11747404	0.4839	0.7037	0.2198
MC03	11747674	0.5652	0.6176	0.0524
MC03	11747851	0.5652	0.7	0.1348
MC03	11748162	0.3438	0.7	0.3562
MC03	11748476	0.5385	0.7273	0.1888
MC03	11748546	0.4762	0.6667	0.1905
MC03	11749903	0.5	0.6579	0.1579
MC03	11749910	0.4737	0.6486	0.1749
MC03	11750146	0.4865	0.561	0.0745
MC03	11750211	0.6154	0.7234	0.108
MC03	11750371	0.3171	0.7027	0.3856
MC03	11750395	0.359	0.6757	0.3167
MC03	11751169	0.6061	0.6897	0.0836
MC03	11751385	0.4762	0.6452	0.169
MC03	11751914	0.6944	0.8095	0.1151
MC03	11752492	0.5417	0.76	0.2183
MC03	11752720	0.5588	0.6786	0.1198
MC03	11752741	0.8	0.9286	0.1286
MC03	11752850	0.5128	0.6	0.0872
MC03	11752877	0.4894	0.4815	-0.0079
MC03	11753020	0.5435	0.4286	-0.1149
MC03	11753077	0.5349	0.3478	-0.1871
MC03	11753190	0.4286	0.7308	0.3022
MC03	11753254	0.7778	0.8148	0.037
MC03	11753294	0.6818	0.7037	0.0219
MC03	11753360	0.775	0.7742	-0.0008
MC03	11753411	0.6136	0.6857	0.0721
MC03	11753449	0.62	0.7027	0.0827
MC03	11753461	0.7308	0.8333	0.1025
MC03	11753527	0.7619	0.8158	0.0539
MC03	11753592	0.5	0.641	0.141
MC03	11753613	0.5161	0.6667	0.1506
MC03	11753618	0.7353	0.8205	0.0852
MC03	11753832	0.5652	0.8286	0.2634
MC03	11753848	0.4318	0.6129	0.1811
MC03	11753968	0.3462	0.6897	0.3435
MC03	11754055	0.5	0.68	0.18
MC03	11754165	0.5641	0.6857	0.1216
MC03	11754266	0.6786	0.9091	0.2305
MC03	11754358	0.5172	0.7586	0.2414
MC03	11754421	0.7308	0.8966	0.1658
MC03	11754443	0.6364	0.8462	0.2098
MC03	11754525	0.3478	0.6471	0.2993
MC03	11754613	0.3636	0.7059	0.3423
MC03	11754616	0.3636	0.7222	0.3586
MC03	11754726	0.4231	0.6316	0.2085
MC03	11754769	0.4375	0.5652	0.1277
MC03	11754850	0.3514	0.7407	0.3893
MC03	11754948	0.5476	0.8519	0.3043
MC03	11755180	0.4706	0.8	0.3294
MC03	11755221	0.375	0.7143	0.3393
MC03	11755312	0.5263	0.8158	0.2895
MC03	11755909	0.4865	0.7097	0.2232
MC03	11755974	0.3846	0.6207	0.2361
MC03	11755981	0.4286	0.6429	0.2143
MC03	11756330	0.3143	0.7407	0.4264
MC03	11756394	0.2143	0.6765	0.4622
MC03	11756413	0.2069	0.6944	0.4875
MC03	11756672	0.4516	0.6571	0.2055
MC03	11756704	0.4242	0.6667	0.2425
MC03	11757130	0.4906	0.5833	0.0927
MC03	11757285	0.4118	0.5357	0.1239
MC03	11757355	0.2414	0.5556	0.3142
MC03	11757640	0.4857	0.4815	-0.0042
MC03	11757667	0.4091	0.4231	0.014
MC03	11757812	0.6286	0.8611	0.2325
MC03	11758030	0.5	0.6571	0.1571
MC03	11758192	0.3571	0.7027	0.3456
MC03	11758285	0.2885	0.6429	0.3544
MC03	11758390	0.3509	0.55	0.1991
MC03	11758501	0.4324	0.5429	0.1105
MC03	11758541	0.5152	0.6216	0.1064
MC03	11758546	0.5	0.6389	0.1389
MC03	11758576	0.4815	0.5278	0.0463
MC03	11758655	0.4839	0.6053	0.1214
MC03	11758727	0.4737	0.6585	0.1848
MC03	11758733	0.475	0.6667	0.1917
MC03	11758772	0.4286	0.65	0.2214
MC03	11758861	0.3871	0.5122	0.1251
MC03	11759028	0.575	0.9412	0.3662
MC03	11759064	0.3415	0.8158	0.4743
MC03	11759112	0.3714	0.7619	0.3905
MC03	11759122	0.3939	0.7333	0.3394
MC03	11759145	0.4	0.75	0.35
MC03	11759242	0.4615	0.6744	0.2129
MC03	11759408	0.3824	0.7333	0.3509
MC03	11760046	0.5143	0.6842	0.1699
MC03	11760161	0.4634	0.5556	0.0922
MC03	11760244	0.3421	0.5789	0.2368
MC03	11760352	0.3421	0.5357	0.1936
MC03	11760492	0.4483	0.5588	0.1105
MC03	11760716	0.5	0.5862	0.0862
MC03	11760869	0.3611	0.6667	0.3056
MC03	11761091	0.4722	0.6897	0.2175
MC03	11761139	0.6111	0.8889	0.2778
MC03	11761215	0.4483	0.6129	0.1646
MC03	11761217	0.4286	0.6207	0.1921
MC03	11761313	0.3939	0.5294	0.1355
MC03	11761321	0.4118	0.5	0.0882
MC03	11761331	0.4	0.5161	0.1161
MC03	11761409	0.5185	0.5333	0.0148
MC03	11761434	0.5652	0.6667	0.1015
MC03	11761516	0.5862	0.6061	0.0199
MC03	11761547	0.7419	0.7027	-0.0392
MC03	11761604	0.4872	0.5	0.0128
MC03	11761809	0.4231	0.8889	0.4658
MC03	11761821	0.5714	0.9259	0.3545
MC03	11761908	0.9583	0.9	-0.0583
MC03	11762202	0.8462	0.9333	0.0871
MC03	11762254	0.6486	0.7188	0.0702
MC03	11762291	0.6364	0.7812	0.1448
MC03	11762340	0.6176	0.8438	0.2262
MC03	11762361	0.5897	0.8333	0.2436
MC03	11762388	0.5897	0.7778	0.1881
MC03	11762447	0.5366	0.6667	0.1301
MC03	11762470	0.5556	0.6364	0.0808
MC03	11762562	0.5405	0.6552	0.1147
MC03	11762643	0.6341	0.5714	-0.0627
MC03	11762648	0.6154	0.5556	-0.0598
MC03	11762661	0.725	0.7143	-0.0107
MC03	11762864	0.55	0.5455	-0.0045
MC03	11762920	0.6154	0.5714	-0.044
MC03	11762949	0.6341	0.6216	-0.0125
MC03	11762998	0.6098	0.6757	0.0659
MC03	11763057	0.5814	0.6774	0.096
MC03	11763130	0.5	0.7027	0.2027
MC03	11763333	0.3415	0.7222	0.3807
MC03	11763337	0.3415	0.7222	0.3807
MC03	11763709	0.4857	0.641	0.1553
MC03	11764188	0.4565	0.6667	0.2102
MC03	11764738	0.6944	0.7241	0.0297
MC03	11764815	0.5294	0.6389	0.1095
MC03	11764819	0.6667	0.7222	0.0555
MC03	11764978	0.5278	0.8065	0.2787
MC03	11765020	0.5	0.8621	0.3621
MC03	11765111	0.3846	0.775	0.3904
MC03	11765196	0.5435	0.9231	0.3796
MC03	11765288	0.5128	0.9143	0.4015
MC03	11765619	0.5526	0.881	0.3284
MC03	11765754	0.4412	0.75	0.3088
MC03	11765957	0.4634	0.871	0.4076
MC03	11765986	0.5319	0.8125	0.2806
MC03	11766154	0.46	0.907	0.447
MC03	11766166	0.4444	0.8889	0.4445
MC03	11766383	0.641	0.7419	0.1009
MC03	11766414	0.641	0.7714	0.1304
MC03	11766541	0.439	0.6071	0.1681
MC03	11766568	0.6222	0.7037	0.0815
MC03	11766693	0.5405	0.75	0.2095
MC03	11766709	0.6471	0.8158	0.1687
MC03	11766838	0.5455	0.6809	0.1354
MC03	11767204	0.6071	0.6552	0.0481
MC03	11767254	0.5357	0.6667	0.131
MC03	11767302	0.3939	0.5143	0.1204
MC03	11767309	0.5938	0.8	0.2062
MC03	11767350	0.5172	0.4722	-0.045
MC03	11767414	0.3448	0.5833	0.2385
MC03	11767456	0.5517	0.7949	0.2432
MC03	11767476	0.2727	0.5122	0.2395
MC03	11767486	0.5429	0.8158	0.2729
MC03	11767557	0.5484	0.7419	0.1935
MC03	11767591	0.5417	0.8261	0.2844
MC03	11767937	0.5	0.6667	0.1667
MC03	11768234	0.7297	0.7667	0.037
MC03	11768265	0.5405	0.5676	0.0271
MC03	11768469	0.2759	0.5357	0.2598
MC03	11769087	0.5625	0.7222	0.1597
MC03	11769129	0.7576	0.9412	0.1836
MC03	11769147	0.75	0.9375	0.1875
MC03	11769220	0.5758	0.6071	0.0313
MC03	11769322	0.5333	0.7037	0.1704
MC03	11769813	0.5	0.8929	0.3929
MC03	11769836	0.6053	0.963	0.3577
MC03	11769990	0.4524	0.6471	0.1947
MC03	11770151	0.4727	0.88	0.4073
MC03	11770213	0.3036	0.5517	0.2481
MC03	11770238	0.3036	0.6333	0.3297
MC03	11770294	0.4348	0.7714	0.3366
MC03	11770529	0.5385	0.8718	0.3333
MC03	11770548	0.6786	0.8684	0.1898
MC03	11770573	0.7419	0.8857	0.1438
MC03	11770702	0.7857	0.8889	0.1032
MC03	11770706	0.7586	0.8889	0.1303
MC03	11770841	0.6154	0.8824	0.267
MC03	11770950	0.4651	0.7586	0.2935
MC03	11770956	0.45	0.7857	0.3357
MC03	11770975	0.6341	0.8846	0.2505
MC03	11770990	0.4286	0.75	0.3214
MC03	11771080	0.4444	0.7273	0.2829
MC03	11771081	0.5143	0.9118	0.3975
MC03	11771359	0.5526	0.8824	0.3298
MC03	11771627	0.3571	0.6364	0.2793
MC03	11771736	0.4359	0.6842	0.2483
MC03	11771781	0.5938	0.7619	0.1681
MC03	11771918	0.641	0.6923	0.0513
MC03	11771944	0.3111	0.6071	0.296
MC03	11771952	0.2955	0.6552	0.3597
MC03	11772096	0.6429	0.9375	0.2946
MC03	11772510	0.35	0.6486	0.2986
MC03	11772559	0.5385	0.8	0.2615
MC03	11772628	0.4	0.5278	0.1278
MC03	11772779	0.5556	0.9268	0.3712
MC03	11772808	0.3214	0.6977	0.3763
MC03	11773113	0.5526	0.5938	0.0412
MC03	11773149	0.6977	0.8182	0.1205
MC03	11773215	0.5932	0.6944	0.1012
MC03	11773252	0.4815	0.7632	0.2817
MC03	11773318	0.5952	0.9211	0.3259
MC03	11773807	0.425	0.775	0.35
MC03	11773830	0.6047	0.9231	0.3184
MC03	11773833	0.3571	0.7632	0.4061
MC03	11773847	0.5778	0.9189	0.3411
MC03	11773956	0.6531	0.8846	0.2315
MC03	11773973	0.3878	0.7037	0.3159
MC03	11774131	0.6304	0.8462	0.2158
MC03	11774149	0.5526	0.76	0.2074
MC03	11774504	0.5385	0.8529	0.3144
MC03	11774606	0.575	0.7917	0.2167
MC03	11774616	0.575	0.8077	0.2327
MC03	11774697	0.5581	0.7586	0.2005
MC03	11774824	0.5455	0.8158	0.2703
MC03	11774943	0.3488	0.6364	0.2876
MC03	11774987	0.5897	0.775	0.1853
MC03	11775220	0.6585	0.9032	0.2447
MC03	11776654	0.5556	0.7586	0.203
MC03	11776725	0.7632	0.9655	0.2023
MC03	11776746	0.625	0.8846	0.2596
MC03	11776759	0.625	0.8696	0.2446
MC03	11776771	0.8276	0.9565	0.1289
MC03	11776930	0.5357	0.6786	0.1429
MC03	11776966	0.7879	0.8846	0.0967
MC03	11777010	0.7105	0.7857	0.0752
MC03	11777317	0.36	0.5556	0.1956
MC03	11777353	0.4583	0.7931	0.3348
MC03	11777544	0.4359	0.6667	0.2308
MC03	11777754	0.5897	0.7857	0.196
MC03	11777808	0.5	0.7879	0.2879
MC03	11777859	0.3636	0.6667	0.3031
MC03	11777860	0.5758	0.8333	0.2575
MC03	11778106	0.4857	0.64	0.1543
MC03	11778113	0.6111	0.7667	0.1556
MC03	11778129	0.6053	0.8125	0.2072
MC03	11778171	0.7	0.7667	0.0667
MC03	11778217	0.6905	0.76	0.0695
MC03	11778269	0.7297	0.8636	0.1339
MC03	11778275	0.4286	0.6364	0.2078
MC03	11778364	0.5682	0.7778	0.2096
MC03	11778651	0.5294	0.6341	0.1047
MC03	11778688	0.4615	0.6757	0.2142
MC03	11778705	0.4	0.5476	0.1476
MC03	11778878	0.5	0.8	0.3
MC03	11779696	0.4286	0.6667	0.2381
MC03	11779853	0.425	0.697	0.272
MC03	11779902	0.4324	0.7619	0.3295
MC03	11780136	0.4444	0.5676	0.1232
MC03	11780177	0.5	0.641	0.141
MC03	11780369	0.4474	0.6333	0.1859
MC03	11780486	0.4643	0.5357	0.0714
MC03	11780638	0.5909	0.6111	0.0202
MC03	11781064	0.5	0.7222	0.2222
MC03	11781116	0.5312	0.6667	0.1355
MC03	11781117	0.5484	0.6857	0.1373
MC03	11781445	0.4667	0.6667	0.2
MC03	11781498	0.6	0.88	0.28
MC03	11781504	0.6	0.8889	0.2889
MC03	11781750	0.3704	0.8	0.4296
MC03	11781800	0.5	0.7667	0.2667
MC03	11781857	0.5833	0.8421	0.2588
MC03	11781974	0.3684	0.6774	0.309
MC03	11782002	0.3514	0.6552	0.3038
MC03	11782119	0.64	0.7368	0.0968
MC03	11782222	0.8077	0.7333	-0.0744
MC03	11782228	0.7692	0.6667	-0.1025
MC03	11782326	0.625	0.5294	-0.0956
MC03	11782394	0.619	0.6667	0.0477
MC03	11782415	0.65	0.5455	-0.1045
MC03	11782558	0.48	0.5	0.02
MC03	11782566	0.4231	0.48	0.0569
MC03	11782650	0.5455	0.6296	0.0841
MC03	11782678	0.52	0.56	0.04
MC03	11782865	0.5588	0.6071	0.0483
MC03	11782869	0.5556	0.5714	0.0158
MC03	11782910	0.5455	0.5652	0.0197
MC03	11783118	0.4286	0.7297	0.3011
MC03	11783174	0.6	0.88	0.28
MC03	11783198	0.3871	0.7083	0.3212
MC03	11783262	0.55	0.9333	0.3833
MC03	11783286	0.5263	0.9091	0.3828
MC03	11783303	0.5	0.9167	0.4167
MC03	11783310	0.5	0.9091	0.4091
MC03	11783349	0.52	0.8889	0.3689
MC03	11783351	0.7917	1	0.2083
MC03	11783378	0.72	1	0.28
MC03	11783385	0.7037	1	0.2963
MC03	11783431	0.4211	0.7931	0.372
MC03	11783563	0.6	0.7778	0.1778
MC03	11783668	0.2571	0.5455	0.2884
MC03	11783903	0.6098	0.7333	0.1235
MC03	11783983	0.4062	0.6333	0.2271
MC03	11784123	0.5909	0.6538	0.0629
MC03	11784135	0.6	0.6786	0.0786
MC03	11784161	0.4167	0.5556	0.1389
MC03	11784181	0.4706	0.7308	0.2602
MC03	11784208	0.4	0.6087	0.2087
MC03	11784248	0.3784	0.7241	0.3457
MC03	11784265	0.381	0.7	0.319
MC03	11784374	0.5769	0.7	0.1231
MC03	11784382	0.72	0.7857	0.0657
MC03	11784516	0.4324	0.6667	0.2343
MC03	11784537	0.5152	0.75	0.2348
MC03	11784631	0.4615	0.72	0.2585
MC03	11784800	0.6061	0.8286	0.2225
MC03	11784965	0.5152	0.6667	0.1515
MC03	11785000	0.5333	0.7143	0.181
MC03	11785091	0.6	0.75	0.15
MC03	11785104	0.6667	0.7273	0.0606
MC03	11785114	0.6667	0.7273	0.0606
MC03	11785140	0.7368	0.7778	0.041
MC03	11785149	0.8667	0.7778	-0.0889
MC03	11785219	0.75	0.7	-0.05
MC03	11785305	0.6667	0.7333	0.0666
MC03	11785308	0.6842	0.7333	0.0491
MC03	11785340	0.65	0.7692	0.1192
MC03	11785381	0.5556	0.7333	0.1777
MC03	11785500	0.5	0.7368	0.2368
MC03	11785525	0.5	0.6316	0.1316
MC03	11785530	0.5625	0.6316	0.0691
MC03	11785613	0.7273	0.6667	-0.0606
MC03	11785766	0.375	0.8333	0.4583
MC03	11785792	0.5714	0.85	0.2786
MC03	11785824	0.2692	0.5556	0.2864
MC03	11785881	0.2727	0.4516	0.1789
MC03	11785968	0.3333	0.5312	0.1979
MC03	11785996	0.3333	0.5429	0.2096
MC03	11785997	0.3333	0.5294	0.1961
MC03	11786152	0.4583	0.6286	0.1703
MC03	11786195	0.4118	0.6486	0.2368
MC03	11786322	0.451	0.7714	0.3204
MC03	11786416	0.54	0.9167	0.3767
MC03	11786473	0.5306	0.8846	0.354
MC03	11786706	0.6053	0.7941	0.1888
MC03	11787039	0.2424	0.875	0.6326
MC03	11787147	0.3684	0.8077	0.4393
MC03	11787156	0.3953	0.8148	0.4195
MC03	11787267	0.4634	0.6923	0.2289
MC03	11787317	0.3939	0.7586	0.3647
MC03	11787323	0.3824	0.7586	0.3762
MC03	11787360	0.5758	0.8387	0.2629
MC03	11787511	0.4375	0.7667	0.3292
MC03	11787539	0.4667	0.7742	0.3075
MC03	11787579	0.5238	0.8214	0.2976
MC03	11787683	0.6552	0.7391	0.0839
MC03	11787701	0.6552	0.8148	0.1596
MC03	11787707	0.5161	0.75	0.2339
MC03	11787796	0.5161	0.7667	0.2506
MC03	11787817	0.5357	0.8065	0.2708
MC03	11787835	0.5172	0.8276	0.3104
MC03	11787839	0.5556	0.8065	0.2509
MC03	11787875	0.5714	0.7778	0.2064
MC03	11788279	0.625	0.8718	0.2468
MC03	11788368	0.6957	0.7568	0.0611
MC03	11788417	0.5667	0.9286	0.3619
MC03	11788430	0.5357	0.92	0.3843
MC03	11788461	0.4412	0.7931	0.3519
MC03	11788487	0.5135	0.9032	0.3897
MC03	11788523	0.5405	0.8519	0.3114
MC03	11788736	0.6	0.8529	0.2529
MC03	11788746	0.5	0.5625	0.0625
MC03	11788876	0.6364	0.6667	0.0303
MC03	11788886	0.6562	0.6765	0.0203
MC03	11792083	0.5769	0.7826	0.2057
MC03	11792087	0.6071	0.8696	0.2625
MC03	11792229	0.4848	0.7778	0.293
MC03	11792240	0.6207	0.8438	0.2231
MC03	11792274	0.5238	0.88	0.3562
MC03	11792278	0.5263	0.88	0.3537
MC03	11792305	0.6154	0.9	0.2846
MC03	11792324	0.6667	0.9412	0.2745
MC03	11792397	0.8125	1	0.1875
MC03	11792446	0.8214	0.9615	0.1401
MC03	11792451	0.8214	0.963	0.1416
MC03	11792581	0.525	0.875	0.35
MC03	11792649	0.5641	0.8966	0.3325
MC03	11792720	0.5	0.875	0.375
MC03	11792728	0.5312	0.8696	0.3384
MC03	11792831	0.5	0.7692	0.2692
MC03	11792853	0.4571	0.7778	0.3207
MC03	11792959	0.4571	0.8636	0.4065
MC03	11792964	0.4545	0.9048	0.4503
MC03	11792975	0.4062	0.9091	0.5029
MC03	11793054	0.3333	0.6522	0.3189
MC03	11793153	0.3	0.6774	0.3774
MC03	11793308	0.8	0.8421	0.0421
MC03	11793417	0.52	0.75	0.23
MC03	11793438	0.4615	0.84	0.3785
MC03	11793492	0.3333	0.6552	0.3219
MC03	11793493	0.3333	0.6552	0.3219
MC03	11793550	0.5185	0.6429	0.1244
MC03	11793602	0.8182	0.95	0.1318
MC03	11793608	0.8182	0.9524	0.1342
MC03	11793840	0.3667	0.8276	0.4609
MC03	11793900	0.4118	0.8387	0.4269
MC03	11793915	0.7105	0.9394	0.2289
MC03	11793917	0.3889	0.8182	0.4293
MC03	11793942	0.4242	0.75	0.3258
MC03	11793996	0.425	0.7188	0.2938
MC03	11794009	0.439	0.6765	0.2375
MC03	11794029	0.4186	0.7222	0.3036
MC03	11794056	0.3846	0.7273	0.3427
MC03	11794069	0.4054	0.7059	0.3005
MC03	11794245	0.3824	0.7619	0.3795
MC03	11794296	0.5517	0.8824	0.3307
MC03	11794306	0.5517	0.8824	0.3307
MC03	11794317	0.5926	0.875	0.2824
MC03	11794335	0.9444	1	0.0556
MC03	11794340	0.9412	1	0.0588
MC03	11794418	0.8947	0.7826	-0.1121
MC03	11794434	0.65	0.6667	0.0167
MC03	11794464	0.4737	0.6923	0.2186
MC03	11794474	0.4348	0.6296	0.1948
MC03	11794489	0.52	0.9286	0.4086
MC03	11794504	0.3846	0.5	0.1154
MC03	11794540	0.3077	0.5	0.1923
MC03	11794599	0.3846	0.6667	0.2821
MC03	11794613	0.4231	0.6957	0.2726
MC03	11794636	0.5	0.8261	0.3261
MC03	11794688	0.5	0.8077	0.3077
MC03	11794805	0.3	0.7273	0.4273
MC03	11794847	0.4062	0.6667	0.2605
MC03	11794882	0.5	0.6923	0.1923
MC03	11794922	0.5	0.7241	0.2241
MC03	11794984	0.5	0.6786	0.1786
MC03	11795009	0.4545	0.6667	0.2122
MC03	11795193	0.4872	0.6571	0.1699
MC03	11795198	0.4722	0.6667	0.1945
MC03	11795374	0.5556	0.8333	0.2777
MC03	11795399	0.7368	0.8571	0.1203
MC03	11795432	0.8125	0.9545	0.142
MC03	11795446	0.8667	1	0.1333
MC03	11795448	0.875	1	0.125
MC03	11795713	0.7273	0.8929	0.1656
MC03	11795728	0.6757	0.8438	0.1681
MC03	11795774	0.4524	0.6	0.1476
MC03	11796367	0.5652	0.7812	0.216
MC03	11796402	0.3143	0.5938	0.2795
MC03	11796413	0.3438	0.6129	0.2691
MC03	11796644	0.8333	0.9	0.0667
MC03	11796695	0.4762	0.6154	0.1392
MC03	11796748	0.75	0.8261	0.0761
MC03	11796780	0.5172	0.5882	0.071
MC03	11796868	0.4	0.6579	0.2579
MC03	11797293	0.5	0.9524	0.4524
MC03	11797456	0.8571	0.8621	0.005
MC03	11797516	0.4872	0.7308	0.2436
MC03	11797686	0.2439	0.4286	0.1847
MC03	11797931	0.2037	0.52	0.3163
MC03	11798079	0.8261	1	0.1739
MC03	11798126	0.75	0.8788	0.1288
MC03	11798151	0.3784	0.7	0.3216
MC03	11798242	0.3243	0.6857	0.3614
MC03	11798283	0.3243	0.7222	0.3979
MC03	11798298	0.4	0.7222	0.3222
MC03	11798320	0.3871	0.7419	0.3548
MC03	11798336	0.3548	0.7	0.3452
MC03	11798350	0.3235	0.6875	0.364
MC03	11798417	0.4643	0.625	0.1607
MC03	11798432	0.5333	0.8788	0.3455
MC03	11798502	0.35	0.7097	0.3597
MC03	11798556	0.3095	0.7667	0.4572
MC03	11798618	0.5	0.7188	0.2188
MC03	11798731	0.4681	0.575	0.1069
MC03	11798827	0.6667	0.7692	0.1025
MC03	11799442	0.2182	0.5263	0.3081
MC03	11799590	0.1795	0.725	0.5455
MC03	11799664	0.3333	0.5217	0.1884
MC03	11799681	0.4118	0.5	0.0882
MC03	11799706	0.4615	0.4792	0.0177
MC03	11799752	0.2969	0.4255	0.1286
MC03	11799800	0.3175	0.717	0.3995
MC03	11799838	0.2453	0.5532	0.3079
MC03	11800111	0.1964	0.6512	0.4548
MC03	11800130	0.1935	0.617	0.4235
MC03	11800149	0.1967	0.6522	0.4555
MC03	11800318	0.3239	0.6296	0.3057
MC03	11800330	0.2239	0.4182	0.1943
MC03	11800643	0.1818	0.5833	0.4015
MC03	11800834	0.2632	0.7436	0.4804
MC03	11800932	0.4225	0.825	0.4025
MC03	11801017	0.3099	0.825	0.5151
MC03	11801029	0.1944	0.7045	0.5101
MC03	11801038	0.2113	0.7	0.4887
MC03	11801048	0.2429	0.6829	0.44
MC03	11801119	0.4082	0.75	0.3418
MC03	11801331	0.2432	0.7241	0.4809
MC03	11801340	0.2222	0.7241	0.5019
MC03	11801385	0.2727	0.7419	0.4692
MC03	11801437	0.6111	0.875	0.2639
MC03	11801469	0.7333	0.92	0.1867
MC03	11801503	0.7143	0.9048	0.1905
MC03	11802095	0.5385	1	0.4615
MC03	11802100	0.4615	1	0.5385
MC03	11804023	0.2115	0.5405	0.329
MC03	11804024	0.1961	0.5405	0.3444
MC03	11804080	0.1515	0.4615	0.31
MC03	11804147	0.1746	0.6	0.4254
MC03	11804151	0.1935	0.5758	0.3823
MC03	11804273	0.3333	0.6452	0.3119
MC03	11804280	0.3404	0.5588	0.2184
MC03	11804318	0.3077	0.5227	0.215
MC03	11804346	0.3261	0.5366	0.2105
MC03	11804368	0.3714	0.5	0.1286
MC03	11804388	0.439	0.5152	0.0762
MC03	11804405	0.3953	0.5143	0.119
MC03	11804498	0.3542	0.5484	0.1942
MC03	11804554	0.2778	0.4667	0.1889
MC03	11804613	0.2131	0.5	0.2869
MC03	11804616	0.2069	0.5294	0.3225
MC03	11804666	0.32	0.4211	0.1011
MC03	11804729	0.4474	0.6111	0.1637
MC03	11804768	0.6667	0.8065	0.1398
MC03	11804769	0.6667	0.8621	0.1954
MC03	11815030	0.24	0.475	0.235
MC03	11815273	0.76	0.8	0.04
MC03	11815585	0.4643	0.5556	0.0913
MC03	11815644	0.5345	0.6579	0.1234
MC03	11815796	0.5349	0.7429	0.208
MC03	11815808	0.5952	0.8235	0.2283
MC03	11815898	0.8158	0.9677	0.1519
MC03	11815907	0.641	0.7941	0.1531
MC03	11816030	0.4889	0.7407	0.2518
MC03	11816079	0.7838	0.7857	0.0019
MC03	11816152	0.5	0.5185	0.0185
MC03	11816161	0.5	0.5312	0.0312
MC03	11816269	0.3696	0.52	0.1504
MC03	11816737	0.4833	0.6562	0.1729
MC03	11816843	0.6275	0.6786	0.0511
MC03	11816855	0.375	0.5806	0.2056
MC03	11816893	0.641	0.75	0.109
MC03	11816937	0.5952	0.8	0.2048
MC03	11817067	0.3067	0.5833	0.2766
MC03	11817118	0.197	0.5	0.303
MC03	11817350	0.3134	0.4478	0.1344
MC03	11817451	0.3279	0.5789	0.251
MC03	11817482	0.2	0.5536	0.3536
MC03	11817483	0.2391	0.6078	0.3687
MC03	11817514	0.2679	0.6316	0.3637
MC03	11817559	0.2698	0.6154	0.3456
MC03	11817590	0.2656	0.6304	0.3648
MC03	11817621	0.3788	0.7391	0.3603
MC03	11817648	0.3594	0.7273	0.3679
MC03	11817690	0.3623	0.6852	0.3229
MC03	11817791	0.2188	0.4333	0.2145
MC03	11817865	0.3023	0.75	0.4477
MC03	11817906	0.5588	0.7667	0.2079
MC03	11817963	0.4884	0.75	0.2616
MC03	11818019	0.3654	0.4878	0.1224
MC03	11818031	0.3636	0.475	0.1114
MC03	11818050	0.2881	0.3902	0.1021
MC03	11818149	0.4462	0.4444	-0.0018
MC03	11818342	0.2879	0.4375	0.1496
MC03	11818433	0.2381	0.5246	0.2865
MC03	11818507	0.2258	0.5714	0.3456
MC03	11818687	0.2025	0.4878	0.2853
MC03	11818690	0.3816	0.6585	0.2769
MC03	11818738	0.2571	0.4783	0.2212
MC03	11818748	0.3699	0.5745	0.2046
MC03	11818773	0.3733	0.6	0.2267
MC03	11818813	0.2329	0.4146	0.1817
MC03	11819203	0.2105	0.4694	0.2589
MC03	11819538	0.2027	0.5098	0.3071
MC03	11819548	0.2	0.52	0.32
MC03	11819687	0.3065	0.3333	0.0268
MC03	11819692	0.4754	0.6207	0.1453
MC03	11819762	0.4	0.6562	0.2562
MC03	11819779	0.371	0.6216	0.2506
MC03	11819813	0.3559	0.6111	0.2552
MC03	11819835	0.3333	0.6216	0.2883
MC03	11819855	0.3704	0.5484	0.178
MC03	11819868	0.3208	0.4848	0.164
MC03	11819899	0.375	0.5333	0.1583
MC03	11819966	0.3077	0.5	0.1923
MC03	11819975	0.3393	0.5	0.1607
MC03	11819986	0.3774	0.5	0.1226
MC03	11820003	0.3958	0.5652	0.1694
MC03	11820055	0.2537	0.6061	0.3524
MC03	11820066	0.2903	0.6061	0.3158
MC03	11820086	0.2667	0.5588	0.2921
MC03	11820095	0.4407	0.6471	0.2064
MC03	11820241	0.7436	0.9583	0.2147
MC03	11820243	0.7368	0.96	0.2232
MC03	11820310	0.3684	0.6154	0.247
MC03	11820371	0.2041	0.4583	0.2542
MC03	11820441	0.2439	0.5	0.2561
MC03	11820464	0.2973	0.5	0.2027
MC03	11820634	0.25	0.4643	0.2143
MC03	11820655	0.25	0.375	0.125
MC03	11821044	0.5588	0.6522	0.0934
MC03	11821149	0.6207	0.72	0.0993
MC03	11821219	0.5143	0.7931	0.2788
MC03	11821366	0.8148	0.9474	0.1326
MC03	11821392	0.5455	0.8	0.2545
MC03	11821425	0.8	0.9545	0.1545
MC03	11821624	0.4865	0.6	0.1135
MC03	11821652	0.65	0.8421	0.1921
MC03	11821710	0.7692	0.8621	0.0929
MC03	11821901	0.4054	0.7391	0.3337
MC03	11822055	0.5676	0.8571	0.2895
MC03	11822248	0.6667	0.8333	0.1666
MC03	11822623	0.5938	0.6842	0.0904
MC03	11822756	0.5758	0.7826	0.2068
MC03	11822764	0.4857	0.6667	0.181
MC03	11822829	0.451	0.75	0.299
MC03	11822918	0.5185	0.7407	0.2222
MC03	11823025	0.7255	0.8571	0.1316
MC03	11823049	0.4884	0.6818	0.1934
MC03	11823059	0.65	0.8571	0.2071
MC03	11823090	0.4792	0.7308	0.2516
MC03	11823101	0.6458	0.9167	0.2709
MC03	11823138	0.4091	0.6786	0.2695
MC03	11823157	0.5476	0.8667	0.3191
MC03	11823255	0.425	0.72	0.295
MC03	11823885	0.4651	0.7	0.2349
MC03	11823967	0.6667	0.8519	0.1852
MC03	11823991	0.72	0.8462	0.1262
MC03	11824019	0.7391	0.7727	0.0336
MC03	11824031	0.8571	0.913	0.0559
MC03	11824153	1	0.9474	-0.0526
MC03	11824204	0.7857	0.8148	0.0291
MC03	11824316	0.5556	0.7742	0.2186
MC03	11824329	0.6944	0.871	0.1766
MC03	11824351	0.6364	0.8387	0.2023
MC03	11824395	0.7105	0.8485	0.138
MC03	11824445	0.4286	0.6176	0.189
MC03	11824688	0.7353	0.9091	0.1738
MC03	11824786	0.6286	0.8519	0.2233
MC03	11824804	0.5128	0.6786	0.1658
MC03	11824831	0.5455	0.697	0.1515
MC03	11824848	0.5	0.7	0.2
MC03	11824864	0.641	0.8667	0.2257
MC03	11824876	0.6842	0.8611	0.1769
MC03	11824930	0.4167	0.6216	0.2049
MC03	11824984	0.7059	0.8611	0.1552
MC03	11825000	0.7143	0.8611	0.1468
MC03	11825155	0.7879	0.9355	0.1476
MC03	11825264	0.4762	0.7778	0.3016
MC03	11825291	0.7436	0.8974	0.1538
MC03	11825370	0.6316	0.9394	0.3078
MC03	11825425	0.6786	0.9412	0.2626
MC03	11825427	0.6897	0.9688	0.2791
MC03	11825452	0.5806	1	0.4194
MC03	11825471	0.6129	1	0.3871
MC03	11825513	0.3448	0.8065	0.4617
MC03	11825522	0.5161	0.9688	0.4527
MC03	11825643	0.5172	0.8621	0.3449
MC03	11825655	0.5588	0.88	0.3212
MC03	11825769	0.3429	0.8	0.4571
MC03	11825868	0.5294	0.8462	0.3168
MC03	11825874	0.5588	0.8462	0.2874
MC03	11825898	0.5588	0.8462	0.2874
MC03	11826277	0.4792	0.7353	0.2561
MC03	11826357	0.6098	0.8462	0.2364
MC03	11826433	0.7037	0.65	-0.0537
MC03	11826567	0.6316	0.8214	0.1898
MC03	11826629	0.6047	0.875	0.2703
MC03	11826637	0.5	0.6071	0.1071
MC03	11826672	0.7209	0.9	0.1791
MC03	11826682	0.7442	0.9355	0.1913
MC03	11826689	0.7209	0.9333	0.2124
MC03	11826815	0.6129	0.871	0.2581
MC03	11826905	0.7419	0.8333	0.0914
MC03	11826935	0.7097	0.8372	0.1275
MC03	11827101	0.75	0.9355	0.1855
MC03	11827111	0.5926	0.8387	0.2461
MC03	11827250	0.75	0.6875	-0.0625
MC03	11827400	0.65	0.8621	0.2121
MC03	11827486	0.5	0.8214	0.3214
MC03	11827517	0.625	0.7778	0.1528
MC03	11827567	0.6667	0.8485	0.1818
MC03	11827686	0.5333	0.95	0.4167
MC03	11827727	0.9333	0.9231	-0.0102
MC03	11827751	0.65	0.8148	0.1648
MC03	11827770	0.9412	0.9286	-0.0126
MC03	11827800	0.9565	0.9706	0.0141
MC03	11827801	0.96	0.9706	0.0106
MC03	11827904	0.875	1	0.125
MC03	11827916	0.5185	0.9524	0.4339
MC03	11827941	0.7241	0.85	0.1259
MC03	11828076	0.6316	1	0.3684
MC03	11828082	0.7619	1	0.2381
MC03	11828142	0.5588	0.8333	0.2745
MC03	11828170	0.4375	0.7826	0.3451
MC03	11828200	0.4737	0.8462	0.3725
MC03	11828232	0.5143	0.8214	0.3071
MC03	11828345	0.6667	0.7857	0.119
MC03	11828347	0.4167	0.6786	0.2619
MC03	11828411	0.4	0.8276	0.4276
MC03	11828449	0.5588	0.7931	0.2343
MC03	11828460	0.3333	0.8387	0.5054
MC03	11828512	0.5946	0.8485	0.2539
MC03	11828572	0.6098	0.8846	0.2748
MC03	11828585	0.6216	0.9	0.2784
MC03	11828600	0.6667	0.9333	0.2666
MC03	11828641	0.8095	0.9375	0.128
MC03	11828842	0.6522	0.84	0.1878
MC03	11828876	0.5185	0.6923	0.1738
MC03	11829031	0.5806	0.7241	0.1435
MC03	11829065	0.6296	0.8182	0.1886
MC03	11829242	0.7368	0.9167	0.1799
MC03	11829284	0.7619	0.8846	0.1227
MC03	11829636	0.8	0.8214	0.0214
MC03	11829682	1	0.9643	-0.0357
MC03	11829689	1	0.9615	-0.0385
MC03	11829737	1	0.9655	-0.0345
MC03	11829878	0.8214	0.8529	0.0315
MC03	11829922	0.7	0.8077	0.1077
MC03	11829941	0.8182	0.8462	0.028
MC03	11829958	0.8235	0.88	0.0565
MC03	11830140	0.4524	0.7209	0.2685
MC03	11830278	0.6923	0.814	0.1217
MC03	11830416	0.8571	1	0.1429
MC03	11830438	0.6071	0.8667	0.2596
MC03	11830731	0.84	1	0.16
MC03	11830885	0.8519	0.8462	-0.0057
MC03	11830979	0.9062	0.9583	0.0521
MC03	11830990	0.875	0.9565	0.0815
MC03	11830996	0.9032	0.9565	0.0533
MC03	11831010	0.8387	0.9615	0.1228
MC03	11831113	0.7429	0.96	0.2171
MC03	11831408	0.75	0.9412	0.1912
MC03	11831454	0.5429	0.9	0.3571
MC03	11831455	0.5429	0.9032	0.3603
MC03	11831487	0.381	0.7895	0.4085
MC03	11831538	0.4	0.9062	0.5062
MC03	11831575	0.3333	0.7273	0.394
MC03	11831638	0.75	0.8205	0.0705
MC03	11831676	0.7857	0.8462	0.0605
MC03	11831692	0.7857	0.85	0.0643
MC03	11831763	0.7812	0.8286	0.0474
MC03	11831801	0.7812	0.8667	0.0855
MC03	11831833	0.88	0.931	0.051
MC03	11831841	0.6154	0.697	0.0816
MC03	11831863	1	0.9722	-0.0278
MC03	11832091	0.7857	0.9	0.1143
[truncated: 57,663 more rows]

## Sheet: Table S6
Table S6 Genotyping data for linkage map in S156 x 8-201 F2 population
	1	2	3	4	5	6	7	8	9	10	11	12	13	14	15	16	17	18	19	20	21	22	23	24	25	26	27	28	29	30	31	32	33	34	35	36	37	38	39	40	41	42	43	44	45	46	47	48	49
SC_1	h	a	h	a	h	h	h	b	a	h	h	h	h	h	h	h	b	b	b	a	h	b	h	h	a	a	a	h	b	a	h	h	h	b	h	b	b	h	h	b	a	h	b	b	h	h	h	h	h
SC_2	h	a	h	a	h	h	h	b	a	h	h	h	h	h	h	h	b	b	b	a	h	b	h	h	a	h	h	h	b	a	h	h	h	b	h	b	b	h	h	b	a	h	b	b	h	h	h	h	h
SC_3	h	a	h	a	h	h	h	h	a	h	h	h	h	h	h	h	b	b	b	a	h	b	h	h	a	h	h	h	b	a	h	h	h	b	h	b	b	h	h	b	a	h	b	b	h	h	h	h	h
SC_4	h	a	h	a	h	h	h	h	a	h	h	h	h	h	h	h	b	b	b	a	h	b	h	h	a	h	h	h	b	a	h	h	h	b	h	b	b	h	h	b	a	h	b	b	a	h	h	h	h
SC_5	h	a	h	a	h	b	h	h	a	h	h	a	h	h	h	h	b	b	b	a	h	b	h	h	a	h	h	h	b	a	h	h	h	b	h	b	b	h	h	h	a	h	b	b	a	h	h	h	h
SC_6	h	a	h	a	h	b	h	h	a	h	h	a	h	h	h	h	b	b	b	a	h	b	h	h	a	h	h	h	b	a	h	h	h	b	h	b	b	h	h	h	a	h	b	b	a	h	h	h	h
SC_7	h	a	h	a	h	b	h	h	a	h	h	a	h	h	h	h	b	b	b	a	h	b	h	h	a	h	h	h	b	a	h	h	h	b	h	b	b	h	h	h	a	h	b	b	a	h	h	h	h
SC_8	h	a	h	a	h	b	h	h	a	h	h	a	h	h	h	h	b	b	b	a	h	b	h	h	a	h	h	h	b	a	h	h	h	b	h	b	b	h	h	h	a	h	b	b	a	a	h	h	h
SC_9	h	a	h	a	h	b	h	h	a	h	h	a	h	h	h	h	b	b	b	a	h	b	h	h	a	h	h	h	b	a	h	h	h	b	h	b	b	h	h	h	a	h	b	b	a	a	h	h	h
SC_10	h	a	h	a	h	b	h	h	a	h	h	a	h	h	h	h	b	b	b	a	h	b	h	h	a	h	h	h	b	a	h	h	h	b	h	b	b	h	h	h	a	h	b	b	a	a	h	h	h
SC_11	h	a	h	a	h	b	h	h	a	h	h	a	h	h	h	h	b	b	b	a	h	b	h	h	a	h	h	h	b	a	h	h	h	b	h	b	b	h	h	h	a	h	b	b	a	a	h	h	h
SC_12	h	a	h	a	h	b	h	h	a	h	h	a	h	h	h	h	b	b	b	a	h	b	h	h	a	h	h	h	b	a	h	h	h	b	h	b	b	h	h	h	a	h	b	b	a	a	h	h	h
SC_13	h	a	h	a	h	b	h	h	a	h	h	a	h	h	h	h	b	b	b	a	h	b	h	h	a	h	h	h	b	a	h	h	h	b	h	b	b	h	h	h	a	h	b	b	a	a	h	h	h
SC_14	h	a	h	a	h	b	h	h	a	h	h	a	h	h	h	h	b	b	b	a	h	b	h	h	a	h	h	h	b	a	h	h	h	b	h	b	b	h	h	h	a	h	b	b	a	a	h	h	h
SC_15	h	a	h	a	h	b	h	h	a	h	h	a	h	h	h	h	b	b	b	a	h	b	h	h	a	h	h	h	b	a	h	h	h	b	h	b	b	h	h	h	a	h	b	b	a	a	h	h	h
SC_16	h	a	h	a	h	b	h	h	a	h	h	a	h	h	h	h	b	b	b	a	h	b	h	h	a	h	h	h	b	a	h	h	h	b	h	b	b	h	h	h	a	h	b	b	a	a	h	h	h
SC_17	h	a	h	a	h	b	h	h	a	h	h	a	h	h	h	h	b	b	b	a	h	b	h	h	a	h	h	h	b	a	h	h	h	b	h	b	b	h	h	h	a	h	b	b	a	a	h	h	h
SC_18	h	a	h	a	h	b	h	h	a	h	h	a	h	h	h	h	b	b	b	a	h	b	h	h	a	h	h	h	b	a	h	b	h	b	h	b	b	h	h	h	a	h	b	b	a	a	h	h	h
McSC1	C	A	C	A	C	C	C	C	A	C	C	A	C	C	C	C	C	C	C	A	C	C	C	C	A	C	C	C	C	A	C	C	C	C	C	C	C	C	C	C	A	C	C	C	A	A	C	C	C
[truncated: 98 more columns]
